# Supplementary material for: Crystal structure of penta­sodium hydrogen dicitrate from synchrotron X-ray powder diffraction data and DFT comparison
Source: Acta Crystallogr E Crystallogr Commun. 2017 Jan 27;73(Pt 2):286–90. doi: 10.1107/S2056989017001256 (PMC5290583; doi:10.1107/S2056989017001256)
Supplement: Supplementary file 1 [file e-73-00286-sup1.cif]

##############################################################################
#                                                                            #
# This CIF contains the data in a paper accepted for publication in          #
# Acta Crystallographica Section E. It conforms to the requirements of       #
# Notes for Authors for Acta Crystallographica Section E, and has been       #
# peer reviewed under the auspices of the IUCr Commission on Journals.       #
#                                                                            #
# Full details of the Crystallographic Information File format               #
# are given in the paper "The Crystallographic Information File (CIF):       #
# a New Standard Archive File for Crystallography" by S. R. Hall, F. H.      #
# Allen and I. D. Brown [Acta Cryst. (1991), A47, 655-685].                  #
#                                                                            #
# The current version of the core CIF dictionary is obtainable from          #
# ftp://ftp.iucr.org/pub/cif_core.dic.                                       #
#                                                                            #
# Software is freely available for graphical display of the structure(s)     #
# in this CIF. For information consult the CIF software page                 #
# http://www.iucr.org/resources/cif/software.                                #
#                                                                            #
# This file may be used for bona fide research purposes within the           #
# scientific community so long as proper attribution is given to the journal # 
# article from which it was obtained.                                        #
#                                                                            #
##############################################################################
data_NA2HCITRATE_2_publ
_audit_creation_method     "from EXP file using GSAS2CIF"
_journal_data_validation_number     ?
_journal_date_recd_electronic     2017-01-04
_journal_date_accepted     2017-01-24
_journal_name_full     'Acta Crystallographica, Section E'
_journal_year     2017
_journal_volume     73
_journal_issue      2
_journal_page_first     286
_journal_page_last     290
_journal_paper_category     GI
_journal_paper_doi     10.1107/S2056989017001256
_journal_coeditor_code     VN2125
_publ_contact_author_name
;
James A. Kaduk
;
_publ_contact_author_address
;
Department of Chemistry
Illinois Institute of Technology
3101 S. Dearborn St.
Chicago IL 60616
USA
;
_publ_contact_author_email     'kaduk@polycrystallography.com'
_publ_contact_author_fax     ?
_publ_contact_author_phone     '1-630-605-0274'
_publ_section_title
;
Crystal structure of pentasodium hydrogen dicitrate from synchrotron X-ray
powder diffraction data and DFT comparison
;
_publ_section_title_footnote     .
loop_
    _publ_author_name
    _publ_author_footnote
    _publ_author_address
    'Rammohan, Alagappa' .
;Atlantic International University, Honolulu HI
USA
;
    'Kaduk, James A.' .
;Illinois Institute of Technology, Chicago IL
USA
;
_publ_section_synopsis
;
The crystal structure of pentasodium hydrogen dicitrate has been solved and
refined using synchrotron X-ray powder diffraction data, and optimized using
density functional techniques.
;
_pd_block_id     2015-06-15T14:46|NA2HCITRATE_2|James_A._Kaduk|Overall
_pd_char_colour     white
_refine_ls_restrained_S_all     ?
_refine_ls_restrained_S_obs     ?
_refine_ls_number_constraints     ?
_refine_ls_hydrogen_treatment     constr
_refine_ls_weighting_scheme     sigma
_refine_ls_weighting_details     ?
_refine_ls_extinction_method     ?
_refine_ls_extinction_coef     ?
_computing_data_collection
;
<i>DIFFRAC.Measurement</i> (Bruker, 2009)
;
_computing_molecular_graphics
;
DIAMOND (Crystal Impact, 2015)
;
_computing_publication_material
;
publCIF (Westrip, 2010)
;
_pd_prep_cool_rate     ?
_pd_prep_pressure     ?
_pd_prep_temperature     453
data_Na5Hcit2_DFT
_audit_creation_method     'Materials Studio'
_chemical_formula_sum     "C12 H11 Na5 O14"
_chemical_formula_iupac     'Na5 H1 (C6 H5 O7)2'
_chemical_formula_weight     494.13
_symmetry_cell_setting     triclinic
_symmetry_space_group_name_H-M     'P-1'
_symmetry_space_group_name_Hall     '-P 1'
loop_
    _symmetry_equiv_pos_as_xyz
    x,y,z
    -x,-y,-z
_cell_length_a     6.3526
_cell_length_b     11.9863
_cell_length_c     12.1654
_cell_angle_alpha     73.8374
_cell_angle_beta     80.8808
_cell_angle_gamma     80.7103
_cell_volume     871.723
_cell_formula_units_Z     2
_cell_measurement_temperature     295
_exptl_crystal_density_diffrn     1.883
_diffrn_radiation_type     .
_diffrn_radiation_wavelength     .
_diffrn_measurement_device_type     'density functional calculation'
_refine_ls_goodness_of_fit_all     ?
loop_
    _atom_site_type_symbol
    _atom_site_label
    _atom_site_fract_x
    _atom_site_fract_y
    _atom_site_fract_z
    _atom_site_U_iso_or_equiv
    _atom_site_adp_type
    _atom_site_occupancy
    C C1 -0.21093 0.58380 0.83744 0.01060 Uiso 1.00
    C C2 0.28547 0.08699 0.82748 0.01060 Uiso 1.00
    C C3 -0.11904 0.65713 0.72068 0.01600 Uiso 1.00
    C C4 0.34300 0.18316 0.71790 0.01600 Uiso 1.00
    C C5 0.06950 0.72103 0.72811 0.01600 Uiso 1.00
    C C6 0.53786 0.24180 0.72599 0.01600 Uiso 1.00
    C C7 0.11665 0.81156 0.61196 0.01600 Uiso 1.00
    C C8 0.55181 0.35732 0.63154 0.01600 Uiso 1.00
    C C9 0.29966 0.88149 0.60472 0.01060 Uiso 1.00
    C C10 0.77028 0.40070 0.61710 0.01060 Uiso 1.00
    C C11 0.00917 0.77940 0.83069 0.01060 Uiso 1.00
    C C12 0.50875 0.26301 0.84778 0.01060 Uiso 1.00
    O O21 -0.08985 0.50169 0.89446 0.01060 Uiso 1.00
    O O22 0.43125 0.00445 0.86367 0.01060 Uiso 1.00
    O O23 -0.40674 0.61148 0.87458 0.01060 Uiso 1.00
    O O24 0.09817 0.09733 0.88046 0.01060 Uiso 1.00
    O O25 0.34064 0.95546 0.50492 0.01060 Uiso 1.00
    O O26 0.82824 0.46330 0.51541 0.01060 Uiso 1.00
    O O27 0.40445 0.86921 0.68646 0.01060 Uiso 1.00
    O O28 0.87727 0.37570 0.70033 0.01060 Uiso 1.00
    O O29 0.11832 0.74256 0.91351 0.01060 Uiso 1.00
    O O30 0.65064 0.21054 0.91295 0.01060 Uiso 1.00
    O O31 -0.15265 0.85830 0.82412 0.01060 Uiso 1.00
    O O32 0.34170 0.32615 0.87533 0.01060 Uiso 1.00
    O O33 0.25360 0.63635 0.74506 0.01060 Uiso 1.00
    O O34 0.72908 0.16202 0.71125 0.01060 Uiso 1.00
    H H35 0.36530 0.67271 0.76366 0.01380 Uiso 1.00
    H H36 0.83443 0.18009 0.75138 0.01380 Uiso 1.00
    Na Na37 0.46548 0.79769 0.89886 0.01270 Uiso 1.00
    Na Na38 0.97393 0.30775 0.88552 0.01270 Uiso 1.00
    Na Na39 0.22004 0.98848 0.06887 0.01270 Uiso 1.00
    Na Na40 0.71654 0.49717 0.07535 0.01270 Uiso 1.00
    Na Na41 0.66889 0.98575 0.69266 0.01270 Uiso 1.00
    H H13 -0.24775 0.72123 0.68279 0.02090 Uiso 1.00
    H H15 -0.05830 0.59958 0.66395 0.02090 Uiso 1.00
    H H14 0.62099 0.85243 0.35789 0.02090 Uiso 1.00
    H H16 0.79387 0.74936 0.29832 0.02090 Uiso 1.00
    H H18 0.47857 0.65251 0.45109 0.02090 Uiso 1.00
    H H20 0.57361 0.57501 0.34726 0.02090 Uiso 1.00
    H H17 -0.16193 0.23620 0.45478 0.02090 Uiso 1.00
    H H19 0.02421 0.12681 0.41491 0.02090 Uiso 1.00
    H H43 0.50000 1.00000 0.50000 0.01470 Uiso 1.00
    H H44 1.00000 0.50000 0.50000 0.01470 Uiso 1.00
loop_
    _geom_bond_atom_site_label_1
    _geom_bond_atom_site_label_2
    _geom_bond_site_symmetry_2
    _geom_bond_distance
    C1 C3 . 1.529
    C1 O21 . 1.259
    C1 O23 . 1.278
    C2 C4 . 1.538
    C2 O22 . 1.273
    C2 O24 . 1.265
    C3 C5 . 1.549
    C3 H13 . 1.091
    C3 H15 . 1.094
    C4 C6 . 1.547
    C4 H14 2_666 1.098
    C4 H16 2_666 1.090
    C5 C7 . 1.543
    C5 C11 . 1.563
    C5 O33 . 1.420
    C6 C8 . 1.539
    C6 C12 . 1.550
    C6 O34 . 1.440
    C7 C9 . 1.518
    C7 H17 2_566 1.096
    C7 H19 2_566 1.095
    C8 C10 . 1.527
    C8 H18 2_666 1.094
    C8 H20 2_666 1.096
    C9 O25 . 1.305
    C9 O27 . 1.245
    C10 O26 . 1.287
    C10 O28 . 1.249
    C11 O29 . 1.251
    C11 O31 . 1.276
    C12 O30 . 1.266
    C12 O32 . 1.257
    O25 H43 . 1.205
    O26 H44 . 1.210
    O33 H35 . 0.975
    O34 H36 . 0.971
    H14 C4 2_666 1.098
    H16 C4 2_666 1.090
    H18 C8 2_666 1.094
    H20 C8 2_666 1.096
    H17 C7 2_566 1.096
    H19 C7 2_566 1.095
    H43 O25 2_676 1.205
    H44 O26 2_766 1.210
loop_
    _geom_hbond_atom_site_label_D
    _geom_hbond_atom_site_label_H
    _geom_hbond_atom_site_label_A
    _geom_hbond_site_symmetry_A
    _geom_hbond_distance_DH
    _geom_hbond_distance_HA
    _geom_hbond_distance_DA
    _geom_hbond_angle_DHA
    O26 H44 O26 2_766 1.210 1.210 2.419 180.0
    O25 H43 O25 2_676 1.205 1.205 2.409 180.0
    O33 H35 O23 1_655 0.975 2.045 2.799 132.8
    O33 H35 O29 . 0.975 2.450 2.664 91.7
    O34 H36 O30 . 0.971 2.212 2.631 104.6
    O34 H36 O28 . 0.971 2.302 2.831 113.4
    O34 H36 O24 1_655 0.971 2.385 3.223 144.3
data_NA2HCITRATE_2_overall
loop_
    _pd_block_diffractogram_id
    2015-06-15T14:46|NA2HCITRATE_2_H_01|James_A._Kaduk|11bm
_refine_ls_matrix_type     full
_refine_ls_goodness_of_fit_all     1.35
_refine_ls_number_parameters     145
_refine_ls_number_restraints     58
_refine_ls_shift/su_max     0.07
_refine_ls_shift/su_mean     0.00
_computing_data_collection
;
DIFFRAC.Measurement (Bruker, 2009)
;
_computing_structure_refinement
;
GSAS (Larson & Von Dreele, 2004)
;
_computing_molecular_graphics
;
DIAMOND (Crystal Impact, 2015)
;
_computing_publication_material
;
publCIF (Westrip, 2010)
;
loop_
    _pd_phase_block_id
    2015-06-15T14:46|NA2HCITRATE_2_phase1|James_A._Kaduk||
    2015-06-15T14:46|NA2HCITRATE_2_phase2|James_A._Kaduk||
_pd_proc_ls_prof_wR_factor     0.0970
data_NA2HCITRATE_2_phase_1
loop_
    _pd_block_diffractogram_id
    2015-06-15T14:46|NA2HCITRATE_2_H_01|James_A._Kaduk|11bm
    ==========
_pd_block_id     2015-06-15T14:46|NA2HCITRATE_2_phase1|James_A._Kaduk||
_chemical_name_systematic
;
Pentasodium hydrogen dicitrate
;
_chemical_name_common     'pentasodium hydrogen dicitrate'
_chemical_formula_moiety     '5(Na +, H +, 2(C6 H5 O7 3-)'
_chemical_formula_sum     "C12 H11 Na5 O14"
_chemical_formula_structural     'Na5 H (C6 H5 O7)2'
_chemical_formula_analytical     ?
_chemical_formula_iupac     '5Na +, H +, 2C6 H5 O7 3-'
_chemical_formula_weight     494.16
_chemical_melting_point     ?
_symmetry_cell_setting     triclinic
_symmetry_space_group_name_H-M     "P -1"
_symmetry_space_group_name_Hall     '-P 1'
loop_
    _symmetry_equiv_pos_site_id
    _symmetry_equiv_pos_as_xyz
    1 +x,+y,+z
    -1 -x,-y,-z
_cell_length_a     6.35262(9)
_cell_length_b     11.98628(18)
_cell_length_c     12.16544(16)
_cell_angle_alpha     73.8374(13)
_cell_angle_beta     80.8808(15)
_cell_angle_gamma     80.7103(10)
_cell_volume     871.724(16)
_cell_formula_units_Z     2
_cell_measurement_temperature     295
_cell_special_details     ?
_exptl_crystal_density_diffrn     1.883
_exptl_crystal_density_meas     ?
_exptl_crystal_density_method     ?
_exptl_crystal_F_000     ?
_pd_char_particle_morphology     ?
_diffrn_measurement_device_type     '11-BM APS'
loop_
    _atom_type_symbol
    _atom_type_number_in_cell
    C 24.0
    H 22.0
    O 28.0
    Na 10.0
_computing_structure_solution
;
<i>DASH</i> (David <i>et al.</i>,  2006)
;
_pd_phase_name     "Na5 H C12 H10 O14"
loop_
    _atom_site_type_symbol
    _atom_site_label
    _atom_site_fract_x
    _atom_site_fract_y
    _atom_site_fract_z
    _atom_site_U_iso_or_equiv
    _atom_site_thermal_displace_type
    _atom_site_occupancy
    _atom_site_symmetry_multiplicity
    C C1 -0.2177(12) 0.5862(7) 0.8244(8) 0.0106(6) Uiso 1.0 2
    C C2 0.2860(11) 0.0939(6) 0.8273(7) 0.0106(6) Uiso 1.0 2
    C C3 -0.1531(12) 0.6732(7) 0.7124(6) 0.0160(15) Uiso 1.0 2
    C C4 0.3818(13) 0.1567(7) 0.7088(6) 0.0160(15) Uiso 1.0 2
    C C5 0.0541(9) 0.7213(5) 0.7189(4) 0.0160(15) Uiso 1.0 2
    C C6 0.5481(10) 0.2314(5) 0.7211(5) 0.0160(15) Uiso 1.0 2
    C C7 0.0934(13) 0.8216(7) 0.6099(6) 0.0160(15) Uiso 1.0 2
    C C8 0.5470(10) 0.3460(6) 0.6243(8) 0.0160(15) Uiso 1.0 2
    C C9 0.2718(13) 0.8898(7) 0.6129(7) 0.0106(6) Uiso 1.0 2
    C C10 0.7654(12) 0.3882(8) 0.6007(7) 0.0106(6) Uiso 1.0 2
    C C11 0.0204(12) 0.7688(6) 0.8273(5) 0.0106(6) Uiso 1.0 2
    C C12 0.4917(12) 0.2646(7) 0.8374(5) 0.0106(6) Uiso 1.0 2
    H H13 -0.28788 0.74876 0.69457 0.0209(19) Uiso 1.0 2
    H H14 0.24908 0.21558 0.65961 0.0209(19) Uiso 1.0 2
    H H15 -0.12367 0.62941 0.63910 0.0209(19) Uiso 1.0 2
    H H16 0.46380 0.08980 0.65996 0.0209(19) Uiso 1.0 2
    H H17 -0.05905 0.88634 0.59836 0.0209(19) Uiso 1.0 2
    H H18 0.42159 0.41571 0.65167 0.0209(19) Uiso 1.0 2
    H H19 0.13431 0.78343 0.53201 0.0209(19) Uiso 1.0 2
    H H20 0.50574 0.32991 0.54259 0.0209(19) Uiso 1.0 2
    O O21 -0.0775(13) 0.5070(8) 0.8710(8) 0.0106(6) Uiso 1.0 2
    O O22 0.3882(14) 0.0013(7) 0.8837(7) 0.0106(6) Uiso 1.0 2
    O O23 -0.4076(12) 0.5956(8) 0.8744(8) 0.0106(6) Uiso 1.0 2
    O O24 0.0872(12) 0.1157(7) 0.8570(8) 0.0106(6) Uiso 1.0 2
    O O25 0.3428(14) 0.9557(8) 0.5183(6) 0.0106(6) Uiso 1.0 2
    O O26 0.8231(13) 0.4548(8) 0.5025(6) 0.0106(6) Uiso 1.0 2
    O O27 0.3893(13) 0.8613(8) 0.6940(7) 0.0106(6) Uiso 1.0 2
    O O28 0.8709(14) 0.3768(9) 0.6843(7) 0.0106(6) Uiso 1.0 2
    O O29 0.1237(15) 0.7164(7) 0.9116(6) 0.0106(6) Uiso 1.0 2
    O O30 0.6331(15) 0.2353(8) 0.9069(7) 0.0106(6) Uiso 1.0 2
    O O31 -0.1520(14) 0.8339(7) 0.8448(7) 0.0106(6) Uiso 1.0 2
    O O32 0.3407(14) 0.3458(8) 0.8468(7) 0.0106(6) Uiso 1.0 2
    O O33 0.2312(11) 0.6322(6) 0.7256(8) 0.0106(6) Uiso 1.0 2
    O O34 0.7524(11) 0.1640(6) 0.7170(8) 0.0106(6) Uiso 1.0 2
    H H35 0.30788 0.65287 0.77888 0.0138(8) Uiso 1.0 2
    H H36 0.80788 0.15287 0.77888 0.0138(8) Uiso 1.0 2
    Na Na37 0.4491(12) 0.8035(6) 0.8933(6) 0.0127(6) Uiso 1.0 2
    Na Na38 0.9726(14) 0.3022(6) 0.8899(6) 0.0127(6) Uiso 1.0 2
    Na Na39 0.2243(13) 0.9924(6) 0.0661(6) 0.0127(6) Uiso 1.0 2
    Na Na40 0.7348(11) 0.4891(6) 0.0844(6) 0.0127(6) Uiso 1.0 2
    Na Na41 0.6543(10) 0.9874(5) 0.6852(5) 0.0127(6) Uiso 1.0 2
    H H43 0.5 1.0 0.5 0.01472 Uiso 1.0 1
    H H44 1.0 0.5 0.5 0.01472 Uiso 1.0 1
_geom_special_details     ?
loop_
    _geom_bond_atom_site_label_1
    _geom_bond_atom_site_label_2
    _geom_bond_site_symmetry_1
    _geom_bond_site_symmetry_2
    _geom_bond_distance
    _geom_bond_publ_flag
    C1 C3 . 1_555 1.5099(13) n
    C1 O21 . 1_555 1.267(3)   n
    C1 O23 . 1_555 1.265(3)   n
    C2 C4 . 1_555 1.5102(13) n
    C2 O22 . 1_555 1.268(3)   n
    C2 O24 . 1_555 1.263(3)   n
    C3 C1 . 1_555 1.5099(13) n
    C3 C5 . 1_555 1.5416(13) n
    C3 H13 . 1_555 0.733(7) n
    C3 H15 . 1_555 1.216(10) n
    C4 C2 . 1_555 1.5102(13) n
    C4 C6 . 1_555 1.5397(13) n
    C4 H14 . 1_555 0.932(9) n
    C4 H16 . 1_555 0.966(10) n
    C5 C3 . 1_555 1.5416(13) n
    C5 C7 . 1_555 1.5396(13) n
    C5 C11 . 1_555 1.5483(13) n
    C5 O33 . 1_555 1.416(3)   n
    C6 C4 . 1_555 1.5397(13) n
    C6 C8 . 1_555 1.5404(13) n
    C6 C12 . 1_555 1.5468(13) n
    C6 O34 . 1_555 1.416(3)   n
    C7 C5 . 1_555 1.5396(13) n
    C7 C9 . 1_555 1.5103(13) n
    C7 H17 . 1_555 1.206(11) n
    C7 H19 . 1_555 0.817(8) n
    C8 C6 . 1_555 1.5404(13) n
    C8 C10 . 1_555 1.5103(13) n
    C8 H18 . 1_555 0.790(8) n
    C8 H20 . 1_555 1.072(11) n
    C9 C7 . 1_555 1.5103(13) n
    C9 O25 . 1_555 1.263(3)   n
    C9 O27 . 1_555 1.270(3)   n
    C10 C8 . 1_555 1.5103(13) n
    C10 O26 . 1_555 1.274(3)   n
    C10 O28 . 1_555 1.269(3)   n
    C11 C5 . 1_555 1.5483(13) n
    C11 O29 . 1_555 1.265(3)   n
    C11 O31 . 1_555 1.263(3)   n
    C12 C6 . 1_555 1.5468(13) n
    C12 O30 . 1_555 1.272(3)   n
    C12 O32 . 1_555 1.268(3)   n
    H13 C3 . 1_555 0.733(7) n
    H14 C4 . 1_555 0.932(9) n
    H15 C3 . 1_555 1.216(10) n
    H16 C4 . 1_555 0.966(10) n
    H17 C7 . 1_555 1.206(11) n
    H18 C8 . 1_555 0.790(8) n
    H19 C7 . 1_555 0.817(8) n
    H20 C8 . 1_555 1.072(11) n
    O21 C1 . 1_555 1.267(3)   n
    O21 Na38 . 1_455 2.374(12) n
    O21 Na40 . 1_456 2.645(10) n
    O21 Na40 . -1_666 2.336(11) n
    O22 C2 . 1_555 1.268(3)   n
    O22 Na37 . 1_545 2.313(11) n
    O22 Na39 . 1_546 2.279(9) n
    O22 Na39 . -1_666 2.646(11) n
    O22 Na41 . 1_545 2.749(10) n
    O23 C1 . 1_555 1.265(3)   n
    O23 Na37 . 1_455 2.571(11) n
    O23 Na40 . 1_456 2.742(12) n
    O23 Na40 . -1_566 2.382(10) n
    O24 C2 . 1_555 1.263(3)   n
    O24 Na38 . 1_455 2.359(11) n
    O24 Na39 . 1_546 2.758(11) n
    O24 Na39 . -1_566 2.457(10) n
    O25 C9 . 1_555 1.263(3)   n
    O25 Na41 . 1_555 3.183(11) n
    O25 Na41 . -1_676 2.375(10) n
    O25 H43 . 1_555 1.168(8) n
    O26 C10 . 1_555 1.274(3)   n
    O26 H44 . 1_555 1.317(8) n
    O27 C9 . 1_555 1.270(3)   n
    O27 Na37 . 1_555 2.404(10) n
    O27 Na41 . 1_555 2.409(9) n
    O28 C10 . 1_555 1.269(3)   n
    O28 Na38 . 1_555 2.560(10) n
    O29 C11 . 1_555 1.265(3)   n
    O29 Na37 . 1_555 2.416(12) n
    O29 Na38 . -1_667 2.352(10) n
    O29 Na40 . -1_666 2.472(11) n
    O30 C12 . 1_555 1.272(3)   n
    O30 Na37 . -1_667 2.333(10) n
    O30 Na38 . 1_555 2.379(12) n
    O30 Na39 . -1_666 2.679(11) n
    O31 C11 . 1_555 1.263(3)   n
    O31 Na37 . 1_455 2.570(12) n
    O31 Na39 . -1_576 2.551(10) n
    O31 Na41 . 1_455 2.590(10) n
    O32 C12 . 1_555 1.268(3)   n
    O32 Na38 . 1_455 2.422(12) n
    O32 Na40 . -1_666 2.309(10) n
    O33 C5 . 1_555 1.416(3)   n
    O33 H35 . 1_555 0.974(8) n
    O33 Na40 . -1_666 2.386(10) n
    O34 C6 . 1_555 1.416(3)   n
    O34 H36 . 1_555 0.850(9) n
    O34 Na39 . -1_666 2.789(11) n
    O34 Na41 . 1_545 2.445(10) n
    H35 O33 . 1_555 0.974(8) n
    H36 O34 . 1_555 0.850(9) n
    Na37 O22 . 1_565 2.313(11) n
    Na37 O23 . 1_655 2.571(11) n
    Na37 O27 . 1_555 2.404(10) n
    Na37 O29 . 1_555 2.416(12) n
    Na37 O30 . -1_667 2.333(10) n
    Na37 O31 . 1_655 2.570(12) n
    Na38 O21 . 1_655 2.374(12) n
    Na38 O24 . 1_655 2.359(11) n
    Na38 O28 . 1_555 2.560(10) n
    Na38 O29 . -1_667 2.352(10) n
    Na38 O30 . 1_555 2.379(12) n
    Na38 O32 . 1_655 2.422(12) n
    Na39 O22 . 1_564 2.279(9) n
    Na39 O22 . -1_666 2.646(11) n
    Na39 O24 . 1_564 2.758(11) n
    Na39 O24 . -1_566 2.457(10) n
    Na39 O30 . -1_666 2.679(11) n
    Na39 O31 . -1_576 2.551(10) n
    Na39 O34 . -1_666 2.789(11) n
    Na40 O21 . 1_654 2.645(10) n
    Na40 O21 . -1_666 2.336(11) n
    Na40 O23 . 1_654 2.742(12) n
    Na40 O23 . -1_566 2.382(10) n
    Na40 O29 . -1_666 2.472(11) n
    Na40 O32 . -1_666 2.309(10) n
    Na40 O33 . -1_666 2.386(10) n
    Na41 O22 . 1_565 2.749(10) n
    Na41 O25 . 1_555 3.183(11) n
    Na41 O25 . -1_676 2.375(10) n
    Na41 O27 . 1_555 2.409(9) n
    Na41 O31 . 1_655 2.590(10) n
    Na41 O34 . 1_565 2.445(10) n
    H43 O25 . 1_555 1.168(8) n
    H43 O25 . -1_676 1.168(8) n
    H44 O26 . 1_555 1.317(8) n
    H44 O26 . -1_766 1.317(8) n
loop_
    _geom_angle_atom_site_label_1
    _geom_angle_atom_site_label_2
    _geom_angle_atom_site_label_3
    _geom_angle_site_symmetry_1
    _geom_angle_site_symmetry_2
    _geom_angle_site_symmetry_3
    _geom_angle
    _geom_angle_publ_flag
    C3 C1 O21 1_555 . 1_555 119.5(3)   n
    C3 C1 O23 1_555 . 1_555 120.5(4) n
    O21 C1 O23 1_555 . 1_555 120.0(4) n
    C4 C2 O22 1_555 . 1_555 119.8(3)   n
    C4 C2 O24 1_555 . 1_555 119.1(4) n
    O22 C2 O24 1_555 . 1_555 118.8(3)   n
    C1 C3 C5 1_555 . 1_555 110.6(4) n
    C2 C4 C6 1_555 . 1_555 109.1(4) n
    C3 C5 C7 1_555 . 1_555 108.1(3)   n
    C3 C5 C11 1_555 . 1_555 108.3(4) n
    C3 C5 O33 1_555 . 1_555 110.6(3)   n
    C7 C5 C11 1_555 . 1_555 109.8(4) n
    C7 C5 O33 1_555 . 1_555 110.0(3)   n
    C11 C5 O33 1_555 . 1_555 110.0(3)   n
    C4 C6 C8 1_555 . 1_555 110.9(3)   n
    C4 C6 C12 1_555 . 1_555 109.7(3)   n
    C4 C6 O34 1_555 . 1_555 107.8(3)   n
    C8 C6 C12 1_555 . 1_555 107.6(4) n
    C8 C6 O34 1_555 . 1_555 110.6(3)   n
    C12 C6 O34 1_555 . 1_555 110.2(5) n
    C5 C7 C9 1_555 . 1_555 114.0(3)   n
    C6 C8 C10 1_555 . 1_555 110.0(3)   n
    C7 C9 O25 1_555 . 1_555 116.8(5) n
    C7 C9 O27 1_555 . 1_555 122.9(3)   n
    O25 C9 O27 1_555 . 1_555 117.4(3)   n
    C8 C10 O26 1_555 . 1_555 119.7(4) n
    C8 C10 O28 1_555 . 1_555 119.4(4) n
    O26 C10 O28 1_555 . 1_555 119.5(4) n
    C5 C11 O29 1_555 . 1_555 119.7(4) n
    C5 C11 O31 1_555 . 1_555 117.9(4) n
    O29 C11 O31 1_555 . 1_555 118.7(4) n
    C6 C12 O30 1_555 . 1_555 117.9(4) n
    C6 C12 O32 1_555 . 1_555 118.9(3)   n
    O30 C12 O32 1_555 . 1_555 120.0(4) n
    C1 O21 Na38 1_555 . 1_455 130.6(10) n
    C1 O21 Na40 1_555 . 1_456 95.2(6) n
    C1 O21 Na40 1_555 . -1_666 132.9(10) n
    Na38 O21 Na40 1_455 . 1_456 94.5(4) n
    Na38 O21 Na40 1_455 . -1_666 94.3(4) n
    Na40 O21 Na40 1_456 . -1_666 94.5(4) n
    C2 O22 Na37 1_555 . 1_545 138.9(9) n
    C2 O22 Na39 1_555 . 1_546 100.9(5) n
    C2 O22 Na39 1_555 . -1_666 119.6(8) n
    C2 O22 Na41 1_555 . 1_545 89.3(4) n
    Na37 O22 Na39 1_545 . 1_546 99.3(4) n
    Na37 O22 Na39 1_545 . -1_666 93.8(4) n
    Na37 O22 Na41 1_545 . 1_545 75.6(3)   n
    Na39 O22 Na39 1_546 . -1_666 94.5(5) n
    Na39 O22 Na41 1_546 . 1_545 168.6(5) n
    Na39 O22 Na41 -1_666 . 1_545 75.9(3)   n
    C1 O23 Na37 1_555 . 1_455 113.8(6) n
    C1 O23 Na40 1_555 . 1_456 90.8(7) n
    C1 O23 Na40 1_555 . -1_566 143.0(9) n
    Na37 O23 Na40 1_455 . 1_456 102.4(4) n
    Na37 O23 Na40 1_455 . -1_566 100.1(4) n
    Na40 O23 Na40 1_456 . -1_566 96.1(3)   n
    C2 O24 Na38 1_555 . 1_455 115.7(6) n
    C2 O24 Na39 1_555 . 1_546 79.2(5) n
    C2 O24 Na39 1_555 . -1_566 138.3(6) n
    Na38 O24 Na39 1_455 . 1_546 101.1(4) n
    Na38 O24 Na39 1_455 . -1_566 104.4(4) n
    Na39 O24 Na39 1_546 . -1_566 82.5(4) n
    C9 O27 Na37 1_555 . 1_555 153.7(7) n
    C9 O27 Na41 1_555 . 1_555 117.3(4) n
    Na37 O27 Na41 1_555 . 1_555 80.9(3)   n
    C10 O28 Na38 1_555 . 1_555 157.8(5) n
    C11 O29 Na37 1_555 . 1_555 109.6(7) n
    C11 O29 Na38 1_555 . -1_667 130.2(6) n
    C11 O29 Na40 1_555 . -1_666 114.1(5) n
    Na37 O29 Na38 1_555 . -1_667 96.9(4) n
    Na37 O29 Na40 1_555 . -1_666 102.0(4) n
    Na38 O29 Na40 -1_667 . -1_666 99.8(4) n
    C12 O30 Na37 1_555 . -1_667 123.5(6) n
    C12 O30 Na38 1_555 . 1_555 129.9(7) n
    C12 O30 Na39 1_555 . -1_666 108.7(6) n
    Na37 O30 Na38 -1_667 . 1_555 98.5(4)   n
    Na37 O30 Na39 -1_667 . -1_666 88.3(4) n
    Na38 O30 Na39 1_555 . -1_666 97.4(4) n
    C11 O31 Na37 1_555 . 1_455 134.6(8) n
    C11 O31 Na39 1_555 . -1_576 130.3(7) n
    C11 O31 Na41 1_555 . 1_455 124.9(5) n
    Na37 O31 Na39 1_455 . -1_576 90.2(3)   n
    Na37 O31 Na41 1_455 . 1_455 74.5(3)   n
    Na39 O31 Na41 -1_576 . 1_455 80.4(3)   n
    C12 O32 Na38 1_555 . 1_455 119.5(8) n
    C12 O32 Na40 1_555 . -1_666 140.3(7) n
    Na38 O32 Na40 1_455 . -1_666 93.7(4) n
    C5 O33 Na40 1_555 . -1_666 114.0(4) n
    H35 O33 Na40 1_555 . -1_666 57.8(5) n
    C6 O34 Na39 1_555 . -1_666 106.7(5) n
    C6 O34 Na41 1_555 . 1_545 100.0(4) n
    H36 O34 Na39 1_555 . -1_666 38.5(4) n
    H36 O34 Na41 1_555 . 1_545 114.5(6) n
    Na39 O34 Na41 -1_666 . 1_545 78.4(3)   n
    O33 H35 Na40 1_555 . -1_666 98.3(5) n
    O34 H36 Na39 1_555 . -1_666 127.5(5) n
    O22 Na37 O23 1_565 . 1_655 167.4(4) n
    O22 Na37 O27 1_565 . 1_555 85.7(4) n
    O22 Na37 O29 1_565 . 1_555 113.4(4) n
    O22 Na37 O30 1_565 . -1_667 88.7(4) n
    O22 Na37 O31 1_565 . 1_655 85.3(3)   n
    O23 Na37 O27 1_655 . 1_555 89.6(4) n
    O23 Na37 O29 1_655 . 1_555 77.3(4)   n
    O23 Na37 O30 1_655 . -1_667 99.8(4) n
    O23 Na37 O31 1_655 . 1_655 83.3(4) n
    O27 Na37 O29 1_555 . 1_555 81.3(3)   n
    O27 Na37 O30 1_555 . -1_667 158.3(5) n
    O27 Na37 O31 1_555 . 1_655 92.9(3)   n
    O29 Na37 O30 1_555 . -1_667 81.8(4) n
    O29 Na37 O31 1_555 . 1_655 159.7(5) n
    O30 Na37 O31 -1_667 . 1_655 107.5(4) n
    O21 Na38 O24 1_655 . 1_655 163.1(4) n
    O21 Na38 O28 1_655 . 1_555 80.0(4) n
    O21 Na38 O29 1_655 . -1_667 85.6(4) n
    O21 Na38 O30 1_655 . 1_555 109.5(5) n
    O21 Na38 O32 1_655 . 1_655 78.9(4)   n
    O24 Na38 O28 1_655 . 1_555 89.3(4) n
    O24 Na38 O29 1_655 . -1_667 109.8(4) n
    O24 Na38 O30 1_655 . 1_555 80.3(4) n
    O24 Na38 O32 1_655 . 1_655 89.8(4) n
    O28 Na38 O29 1_555 . -1_667 148.9(5) n
    O28 Na38 O30 1_555 . 1_555 77.0(4) n
    O28 Na38 O32 1_555 . 1_655 97.6(4) n
    O29 Na38 O30 -1_667 . 1_555 82.2(4) n
    O29 Na38 O32 -1_667 . 1_655 106.5(4) n
    O30 Na38 O32 1_555 . 1_655 168.7(5) n
    O22 Na39 O22 1_564 . -1_666 85.5(5) n
    O22 Na39 O24 1_564 . 1_564 50.2(2)   n
    O22 Na39 O24 1_564 . -1_566 120.6(5) n
    O22 Na39 O30 1_564 . -1_666 81.4(4) n
    O22 Na39 O31 1_564 . -1_576 123.8(4) n
    O22 Na39 O34 1_564 . -1_666 136.3(4) n
    O22 Na39 O24 -1_666 . 1_564 122.2(4) n
    O22 Na39 O24 -1_666 . -1_566 139.8(4) n
    O22 Na39 O30 -1_666 . -1_666 82.6(4) n
    O22 Na39 O31 -1_666 . -1_576 79.2(3)   n
    O22 Na39 O34 -1_666 . -1_666 75.3(3)   n
    O24 Na39 O24 1_564 . -1_566 97.5(4) n
    O24 Na39 O30 1_564 . -1_666 117.4(3)   n
    O24 Na39 O31 1_564 . -1_576 95.5(3)   n
    O24 Na39 O34 1_564 . -1_666 162.2(4) n
    O24 Na39 O30 -1_566 . -1_666 72.9(4) n
    O24 Na39 O31 -1_566 . -1_576 104.8(4) n
    O24 Na39 O34 -1_566 . -1_666 64.7(3)   n
    O30 Na39 O31 -1_666 . -1_576 147.1(4) n
    O30 Na39 O34 -1_666 . -1_666 57.7(3)   n
    O31 Na39 O34 -1_576 . -1_666 91.0(3)   n
    O21 Na40 O21 1_654 . -1_666 85.5(4) n
    O21 Na40 O23 1_654 . 1_654 47.98(16) n
    O21 Na40 O23 1_654 . -1_566 113.9(5) n
    O21 Na40 O29 1_654 . -1_666 77.7(3)   n
    O21 Na40 O32 1_654 . -1_666 119.2(4) n
    O21 Na40 O33 1_654 . -1_666 139.4(4) n
    O21 Na40 O23 -1_666 . 1_654 124.8(4) n
    O21 Na40 O23 -1_666 . -1_566 150.1(4) n
    O21 Na40 O29 -1_666 . -1_666 82.7(4) n
    O21 Na40 O32 -1_666 . -1_666 82.0(4) n
    O21 Na40 O33 -1_666 . -1_666 71.4(4) n
    O23 Na40 O23 1_654 . -1_566 83.9(3)   n
    O23 Na40 O29 1_654 . -1_666 108.4(3)   n
    O23 Na40 O32 1_654 . -1_666 95.5(4) n
    O23 Na40 O33 1_654 . -1_666 163.3(4) n
    O23 Na40 O29 -1_566 . -1_666 79.9(4) n
    O23 Na40 O32 -1_566 . -1_666 105.3(5) n
    O23 Na40 O33 -1_566 . -1_666 79.5(4) n
    O29 Na40 O32 -1_666 . -1_666 156.1(4) n
    O29 Na40 O33 -1_666 . -1_666 66.9(3)   n
    O32 Na40 O33 -1_666 . -1_666 90.8(4) n
    O22 Na41 O25 1_565 . -1_676 140.9(4) n
    O22 Na41 O27 1_565 . 1_555 76.6(4) n
    O22 Na41 O31 1_565 . 1_655 76.7(3)   n
    O22 Na41 O34 1_565 . 1_565 79.3(3)   n
    O25 Na41 O27 -1_676 . 1_555 88.0(4) n
    O25 Na41 O31 -1_676 . 1_655 140.6(4) n
    O25 Na41 O34 -1_676 . 1_565 100.5(4) n
    O27 Na41 O31 1_555 . 1_655 92.3(4)   n
    O27 Na41 O34 1_555 . 1_565 150.5(4) n
    O31 Na41 O34 1_655 . 1_565 98.4(4) n
    O25 H43 O25 1_555 . -1_676 180.0 n
    O26 H44 O26 1_555 . -1_766 180.0 n
data_NA2HCITRATE_2_phase_2
loop_
    _pd_block_diffractogram_id
    2015-06-15T14:46|NA2HCITRATE_2_H_01|James_A._Kaduk|11bm
    ==========
_pd_block_id     2015-06-15T14:46|NA2HCITRATE_2_phase2|James_A._Kaduk||
_chemical_name_systematic     Silicon
_chemical_name_common     Silicon
_chemical_formula_moiety     Si
_chemical_formula_sum     Si
_chemical_formula_structural     Si
_chemical_formula_analytical     Si
_chemical_formula_weight     28.09
_chemical_melting_point     ?
_symmetry_cell_setting     cubic
_symmetry_space_group_name_H-M     "F d -3 m"
_symmetry_space_group_name_Hall     '-F 4vw 2vw'
loop_
    _symmetry_equiv_pos_site_id
    _symmetry_equiv_pos_as_xyz
    1 +x,+y,+z
    2 +z,+x,+y
    3 +y,+z,+x
    4 +x+1/4,+y+1/4,-z
    5 -z,+x+1/4,+y+1/4
    6 +y+1/4,-z,+x+1/4
    7 -z+1/4,+x+1/2,-y+3/4
    8 -y+3/4,-z+1/4,+x+1/2
    9 +y+1/2,-z+1/4,-x+3/4
    10 -x+3/4,+y+1/2,-z+1/4
    11 -z+1/4,-x+3/4,+y+1/2
    12 +x+1/2,-y+3/4,-z+1/4
    13 +y,+x,+z
    14 +z,+y,+x
    15 +x,+z,+y
    16 +y+1/4,+x+1/4,-z
    17 -z,+y+1/4,+x+1/4
    18 +x+1/4,-z,+y+1/4
    19 -z+1/4,+y+1/2,-x+3/4
    20 -x+3/4,-z+1/4,+y+1/2
    21 +x+1/2,-z+1/4,-y+3/4
    22 -y+3/4,+x+1/2,-z+1/4
    23 -z+1/4,-y+3/4,+x+1/2
    24 +y+1/2,-x+3/4,-z+1/4
    -1 -x,-y,-z
    -2 -z,-x,-y
    -3 -y,-z,-x
    -4 -x+3/4,-y+3/4,+z
    -5 +z,-x+3/4,-y+3/4
    -6 -y+3/4,+z,-x+3/4
    -7 +z+3/4,-x+1/2,+y+1/4
    -8 +y+1/4,+z+3/4,-x+1/2
    -9 -y+1/2,+z+3/4,+x+1/4
    -10 +x+1/4,-y+1/2,+z+3/4
    -11 +z+3/4,+x+1/4,-y+1/2
    -12 -x+1/2,+y+1/4,+z+3/4
    -13 -y,-x,-z
    -14 -z,-y,-x
    -15 -x,-z,-y
    -16 -y+3/4,-x+3/4,+z
    -17 +z,-y+3/4,-x+3/4
    -18 -x+3/4,+z,-y+3/4
    -19 +z+3/4,-y+1/2,+x+1/4
    -20 +x+1/4,+z+3/4,-y+1/2
    -21 -x+1/2,+z+3/4,+y+1/4
    -22 +y+1/4,-x+1/2,+z+3/4
    -23 +z+3/4,+y+1/4,-x+1/2
    -24 -y+1/2,+x+1/4,+z+3/4
    101 +x,+y+1/2,+z+1/2
    102 +z,+x+1/2,+y+1/2
    103 +y,+z+1/2,+x+1/2
    104 +x+1/4,+y+3/4,-z+1/2
    105 -z,+x+3/4,+y+3/4
    106 +y+1/4,-z+1/2,+x+3/4
    107 -z+1/4,+x,-y+1/4
    108 -y+3/4,-z+3/4,+x
    109 +y+1/2,-z+3/4,-x+1/4
    110 -x+3/4,+y,-z+3/4
    111 -z+1/4,-x+1/4,+y
    112 +x+1/2,-y+1/4,-z+3/4
    113 +y,+x+1/2,+z+1/2
    114 +z,+y+1/2,+x+1/2
    115 +x,+z+1/2,+y+1/2
    116 +y+1/4,+x+3/4,-z+1/2
    117 -z,+y+3/4,+x+3/4
    118 +x+1/4,-z+1/2,+y+3/4
    119 -z+1/4,+y,-x+1/4
    120 -x+3/4,-z+3/4,+y
    121 +x+1/2,-z+3/4,-y+1/4
    122 -y+3/4,+x,-z+3/4
    123 -z+1/4,-y+1/4,+x
    124 +y+1/2,-x+1/4,-z+3/4
    -101 -x,-y+1/2,-z+1/2
    -102 -z,-x+1/2,-y+1/2
    -103 -y,-z+1/2,-x+1/2
    -104 -x+3/4,-y+1/4,+z+1/2
    -105 +z,-x+1/4,-y+1/4
    -106 -y+3/4,+z+1/2,-x+1/4
    -107 +z+3/4,-x,+y+3/4
    -108 +y+1/4,+z+1/4,-x
    -109 -y+1/2,+z+1/4,+x+3/4
    -110 +x+1/4,-y,+z+1/4
    -111 +z+3/4,+x+3/4,-y
    -112 -x+1/2,+y+3/4,+z+1/4
    -113 -y,-x+1/2,-z+1/2
    -114 -z,-y+1/2,-x+1/2
    -115 -x,-z+1/2,-y+1/2
    -116 -y+3/4,-x+1/4,+z+1/2
    -117 +z,-y+1/4,-x+1/4
    -118 -x+3/4,+z+1/2,-y+1/4
    -119 +z+3/4,-y,+x+3/4
    -120 +x+1/4,+z+1/4,-y
    -121 -x+1/2,+z+1/4,+y+3/4
    -122 +y+1/4,-x,+z+1/4
    -123 +z+3/4,+y+3/4,-x
    -124 -y+1/2,+x+3/4,+z+1/4
    201 +x+1/2,+y,+z+1/2
    202 +z+1/2,+x,+y+1/2
    203 +y+1/2,+z,+x+1/2
    204 +x+3/4,+y+1/4,-z+1/2
    205 -z+1/2,+x+1/4,+y+3/4
    206 +y+3/4,-z,+x+3/4
    207 -z+3/4,+x+1/2,-y+1/4
    208 -y+1/4,-z+1/4,+x
    209 +y,-z+1/4,-x+1/4
    210 -x+1/4,+y+1/2,-z+3/4
    211 -z+3/4,-x+3/4,+y
    212 +x,-y+3/4,-z+3/4
    213 +y+1/2,+x,+z+1/2
    214 +z+1/2,+y,+x+1/2
    215 +x+1/2,+z,+y+1/2
    216 +y+3/4,+x+1/4,-z+1/2
    217 -z+1/2,+y+1/4,+x+3/4
    218 +x+3/4,-z,+y+3/4
    219 -z+3/4,+y+1/2,-x+1/4
    220 -x+1/4,-z+1/4,+y
    221 +x,-z+1/4,-y+1/4
    222 -y+1/4,+x+1/2,-z+3/4
    223 -z+3/4,-y+3/4,+x
    224 +y,-x+3/4,-z+3/4
    -201 -x+1/2,-y,-z+1/2
    -202 -z+1/2,-x,-y+1/2
    -203 -y+1/2,-z,-x+1/2
    -204 -x+1/4,-y+3/4,+z+1/2
    -205 +z+1/2,-x+3/4,-y+1/4
    -206 -y+1/4,+z,-x+1/4
    -207 +z+1/4,-x+1/2,+y+3/4
    -208 +y+3/4,+z+3/4,-x
    -209 -y,+z+3/4,+x+3/4
    -210 +x+3/4,-y+1/2,+z+1/4
    -211 +z+1/4,+x+1/4,-y
    -212 -x,+y+1/4,+z+1/4
    -213 -y+1/2,-x,-z+1/2
    -214 -z+1/2,-y,-x+1/2
    -215 -x+1/2,-z,-y+1/2
    -216 -y+1/4,-x+3/4,+z+1/2
    -217 +z+1/2,-y+3/4,-x+1/4
    -218 -x+1/4,+z,-y+1/4
    -219 +z+1/4,-y+1/2,+x+3/4
    -220 +x+3/4,+z+3/4,-y
    -221 -x,+z+3/4,+y+3/4
    -222 +y+3/4,-x+1/2,+z+1/4
    -223 +z+1/4,+y+1/4,-x
    -224 -y,+x+1/4,+z+1/4
    301 +x+1/2,+y+1/2,+z
    302 +z+1/2,+x+1/2,+y
    303 +y+1/2,+z+1/2,+x
    304 +x+3/4,+y+3/4,-z
    305 -z+1/2,+x+3/4,+y+1/4
    306 +y+3/4,-z+1/2,+x+1/4
    307 -z+3/4,+x,-y+3/4
    308 -y+1/4,-z+3/4,+x+1/2
    309 +y,-z+3/4,-x+3/4
    310 -x+1/4,+y,-z+1/4
    311 -z+3/4,-x+1/4,+y+1/2
    312 +x,-y+1/4,-z+1/4
    313 +y+1/2,+x+1/2,+z
    314 +z+1/2,+y+1/2,+x
    315 +x+1/2,+z+1/2,+y
    316 +y+3/4,+x+3/4,-z
    317 -z+1/2,+y+3/4,+x+1/4
    318 +x+3/4,-z+1/2,+y+1/4
    319 -z+3/4,+y,-x+3/4
    320 -x+1/4,-z+3/4,+y+1/2
    321 +x,-z+3/4,-y+3/4
    322 -y+1/4,+x,-z+1/4
    323 -z+3/4,-y+1/4,+x+1/2
    324 +y,-x+1/4,-z+1/4
    -301 -x+1/2,-y+1/2,-z
    -302 -z+1/2,-x+1/2,-y
    -303 -y+1/2,-z+1/2,-x
    -304 -x+1/4,-y+1/4,+z
    -305 +z+1/2,-x+1/4,-y+3/4
    -306 -y+1/4,+z+1/2,-x+3/4
    -307 +z+1/4,-x,+y+1/4
    -308 +y+3/4,+z+1/4,-x+1/2
    -309 -y,+z+1/4,+x+1/4
    -310 +x+3/4,-y,+z+3/4
    -311 +z+1/4,+x+3/4,-y+1/2
    -312 -x,+y+3/4,+z+3/4
    -313 -y+1/2,-x+1/2,-z
    -314 -z+1/2,-y+1/2,-x
    -315 -x+1/2,-z+1/2,-y
    -316 -y+1/4,-x+1/4,+z
    -317 +z+1/2,-y+1/4,-x+3/4
    -318 -x+1/4,+z+1/2,-y+3/4
    -319 +z+1/4,-y,+x+1/4
    -320 +x+3/4,+z+1/4,-y+1/2
    -321 -x,+z+1/4,+y+1/4
    -322 +y+3/4,-x,+z+3/4
    -323 +z+1/4,+y+3/4,-x+1/2
    -324 -y,+x+3/4,+z+3/4
_cell_length_a     5.431046(9)
_cell_length_b     5.431046
_cell_length_c     5.431046
_cell_angle_alpha     90.0
_cell_angle_beta     90.0
_cell_angle_gamma     90.0
_cell_volume     160.1960(10)
_cell_formula_units_Z     8
_cell_measurement_temperature     295
_cell_special_details     ?
_exptl_crystal_density_diffrn     2.3294
_exptl_crystal_density_meas     ?
_exptl_crystal_density_method     ?
_exptl_crystal_F_000     ?
_pd_char_particle_morphology     ?
loop_
    _atom_type_symbol
    _atom_type_number_in_cell
    Si 8.0
_computing_structure_solution     ?
_pd_phase_name     "Silicon, Si"
_pd_proc_2theta_range_min     0.5
_pd_proc_2theta_range_max     50.0
_pd_proc_2theta_range_inc     .001
loop_
    _atom_site_type_symbol
    _atom_site_label
    _atom_site_fract_x
    _atom_site_fract_y
    _atom_site_fract_z
    _atom_site_U_iso_or_equiv
    _atom_site_thermal_displace_type
    _atom_site_occupancy
    _atom_site_symmetry_multiplicity
    Si Si1 0.125 0.125 0.125 0.0056(3)   Uiso 1.0 8
_geom_special_details     ?
loop_
    _geom_bond_atom_site_label_1
    _geom_bond_atom_site_label_2
    _geom_bond_site_symmetry_1
    _geom_bond_site_symmetry_2
    _geom_bond_distance
    _geom_bond_publ_flag
    Si1 Si1 . 4_555 2.35171 n
    Si1 Si1 . 5_555 2.35171 n
    Si1 Si1 . 6_555 2.35171 n
    Si1 Si1 . -1_555 2.35171 n
loop_
    _geom_angle_atom_site_label_1
    _geom_angle_atom_site_label_2
    _geom_angle_atom_site_label_3
    _geom_angle_site_symmetry_1
    _geom_angle_site_symmetry_2
    _geom_angle_site_symmetry_3
    _geom_angle
    _geom_angle_publ_flag
    Si1 Si1 Si1 4_555 . 5_555 109.47120(10) n
    Si1 Si1 Si1 4_555 . 6_555 109.47120(10) n
    Si1 Si1 Si1 4_555 . -1_555 109.47120(10) n
    Si1 Si1 Si1 5_555 . 6_555 109.47120(10) n
    Si1 Si1 Si1 5_555 . -1_555 109.47120(10) n
    Si1 Si1 Si1 6_555 . -1_555 109.47120(10) n
data_NA2HCITRATE_2_p_01
_pd_block_id     2015-06-15T14:46|NA2HCITRATE_2_H_01|James_A._Kaduk|11bm
_exptl_absorpt_process_details
;   GSAS Absorption/surface roughness correction: function number 0
 No correction is applied.
;
_exptl_absorpt_correction_T_min     1.00000
_exptl_absorpt_correction_T_max     1.00000
_exptl_special_details     ?
_diffrn_ambient_temperature     295
_diffrn_radiation_type     synchrotron
_diffrn_radiation_wavelength     0.413891
_diffrn_radiation_monochromator     ?
_diffrn_measurement_device_type     '11-BM APS'
_pd_instr_dist_src/mono     ?
_pd_instr_dist_mono/spec     ?
_pd_instr_dist_src/spec     ?
_pd_instr_dist_spec/anal     ?
_pd_instr_dist_anal/detc     ?
_pd_instr_dist_spec/detc     ?
_pd_instr_location     '11-BM, APS'
loop_
    _refln_index_h
    _refln_index_k
    _refln_index_l
    _pd_refln_phase_id
    _refln_observed_status
    _refln_F_squared_meas
    _refln_F_squared_calc
    _refln_phase_calc
    _refln_d_spacing
    _gsas_i100_meas
    0 0 1 1 o 4556.299 4458.980 0.00 11.60046 100.00
    0 1 0 1 o 130.549 159.267 0.00 11.42411 2.01
    0 1 1 1 o 105.682 78.890 180.00 9.45829 1.74
    0 1 -1 1 o 11.182 49.702 180.00 7.25319 0.09
    1 0 0 1 o 227.585 116.585 180.00 6.22415 1.23
    0 1 2 1 o 37.297 35.524 180.00 5.81667 0.19
    0 0 2 1 o 3878.644 3556.838 180.00 5.80023 21.29
    1 0 1 1 o 1.070 0.999 0.00 5.78066 0.00
    1 1 0 1 o 6.307 5.909 180.00 5.77389 0.04
    1 1 1 1 o 1847.639 1738.998 180.00 5.75496 10.65
    0 2 1 1 o 215.318 199.973 180.00 5.74960 1.24
    0 2 0 1 o 206.201 182.980 180.00 5.71206 0.79
    1 0 -1 1 o 197.197 224.513 0.00 5.22976 0.62
    1 -1 0 1 o 9907.925 9692.800 180.00 5.20194 38.21
    0 2 2 1 o 12268.370 11425.377 0.00 4.72915 50.64
    1 -1 -1 1 o 38.778 36.523 180.00 4.77878 0.10
    0 1 -2 1 o 125.307 112.200 180.00 4.70275 0.49
    1 1 2 1 o 477.049 423.935 0.00 4.70083 1.29
    1 2 1 1 o 66.260 59.590 0.00 4.67341 0.28
    0 2 -1 1 o 499.758 461.402 180.00 4.66709 1.40
    1 1 -1 1 o 298.269 295.755 0.00 4.73194 1.08
    1 -1 1 1 o 6682.996 6357.386 0.00 4.71497 20.33
    1 0 2 1 o 629.085 510.607 0.00 4.52213 1.29
    1 2 0 1 o 344.874 304.173 180.00 4.49452 1.24
    1 2 2 1 o 283.211 268.979 0.00 4.19109 0.84
    0 1 3 1 o 537.931 627.172 0.00 3.99054 1.27
    0 3 1 1 o 95.848 134.059 180.00 3.93304 0.23
    1 0 -2 1 o 55.457 174.606 180.00 4.01047 0.11
    1 -1 -2 1 o 898.098 1151.363 0.00 3.90775 1.46
    1 -2 -1 1 o 249.819 410.902 0.00 3.88250 0.60
    1 -2 0 1 o 164.880 81.256 180.00 3.97086 0.42
    0 0 3 1 o 1588.089 1912.236 180.00 3.86682 3.88
    0 3 0 1 o 0.000 143.521 0.00 3.80804 0.00
    1 -1 2 1 o 1349.060 1603.073 180.00 3.83844 2.51
    0 2 3 1 o 4513.670 5161.370 180.00 3.67512 10.06
    1 2 -1 1 o 41.789 50.549 0.00 3.83250 0.10
    0 3 2 1 o 30.301 31.857 180.00 3.64676 0.08
    1 1 3 1 o 3446.833 3403.318 0.00 3.64723 5.01
    1 -2 1 1 o 158.943 165.607 180.00 3.64267 0.31
    0 2 -2 1 o 171.408 244.415 0.00 3.62659 0.35
    1 3 1 1 o 106.464 235.902 180.00 3.61073 0.24
    1 1 -2 1 o 273.456 280.051 0.00 3.67144 0.59
    1 2 3 1 o 13.167 15.384 180.00 3.47236 0.02
    1 3 2 1 o 2759.679 2091.335 0.00 3.45171 6.05
    1 -2 -2 1 o 174.557 109.424 180.00 3.44783 0.30
    0 1 -3 1 o 1355.762 590.254 0.00 3.40430 2.79
    1 0 3 1 o 8.277 10.963 180.00 3.47656 0.01
    1 3 0 1 o 479.966 272.370 180.00 3.44347 0.89
    0 3 -1 1 o 86.198 12.178 0.00 3.36840 0.12
    0 3 3 1 o 772.879 701.211 0.00 3.15276 1.42
    2 1 1 1 o 8.666 8.070 0.00 3.14915 0.01
    1 -3 -1 1 o 18497.771 17666.338 0.00 3.09766 30.27
    1 -1 -3 1 o 1398.490 1225.392 180.00 3.13045 1.61
    1 0 -3 1 o 896.730 824.923 180.00 3.12123 1.20
    2 0 0 1 o 783.582 696.383 180.00 3.11207 1.06
    2 1 0 1 o 5.341 5.114 180.00 3.10153 0.01
    2 0 1 1 o 239.707 232.379 180.00 3.10017 0.32
    1 -3 0 1 o 20.890 20.867 180.00 3.08297 0.03
    1 -1 3 1 o 3827.660 3763.459 180.00 3.07694 4.67
    1 3 3 1 o 1511.509 1423.142 0.00 3.07112 2.44
    0 1 4 1 o 33.899 44.505 0.00 3.00287 0.05
    1 -2 2 1 o 197.952 177.771 0.00 3.12854 0.27
    2 1 2 1 o 297.808 301.985 180.00 2.98041 0.38
    2 2 1 1 o 8391.104 8351.202 180.00 2.97550 14.33
    1 2 -2 1 o 6.083 5.542 180.00 3.13845 0.01
    0 4 1 1 o 7811.028 7540.284 0.00 2.95699 9.81
    1 -2 -3 1 o 80.472 89.252 180.00 2.92647 0.09
    1 1 1 2 o 3703.878 3473.051 180.00 3.13562 15.64
    1 -3 -2 1 o 1956.298 2090.267 180.00 2.91010 2.83
    0 2 4 1 o 991.185 1052.309 0.00 2.90833 1.29
    1 3 -1 1 o 4587.864 4197.757 180.00 3.05953 6.53
    2 2 2 1 o 4031.945 3942.333 180.00 2.87748 5.84
    0 4 2 1 o 21529.939 21187.189 0.00 2.87480 31.13
    0 0 4 1 o 10440.199 10497.405 180.00 2.90012 14.35
    2 0 2 1 o 751.506 734.059 180.00 2.89033 0.78
    1 1 4 1 o 1662.727 1619.569 180.00 2.88724 1.59
    2 2 0 1 o 22483.813 21926.273 180.00 2.88695 35.15
    0 2 -3 1 o 2276.211 2216.555 0.00 2.87458 3.22
    1 -3 1 1 o 340.159 331.647 0.00 2.87398 0.40
    2 0 -1 1 o 2529.773 2675.357 0.00 2.91953 2.68
    0 3 -2 1 o 24.126 26.562 0.00 2.86095 0.03
    2 -1 0 1 o 44.329 48.637 180.00 2.91268 0.05
    0 4 0 1 o 228.728 277.085 0.00 2.85603 0.22
    1 4 1 1 o 52.038 69.283 180.00 2.85198 0.07
    1 1 -3 1 o 14.143 14.609 0.00 2.90404 0.02
    1 2 4 1 o 104.567 161.280 180.00 2.84203 0.11
    1 4 2 1 o 229.425 316.556 0.00 2.81429 0.32
    2 1 -1 1 o 409.750 426.106 180.00 2.86371 0.51
    2 -1 1 1 o 36.368 44.295 0.00 2.85618 0.04
    0 3 4 1 o 8.516 9.343 180.00 2.66428 0.01
    0 4 3 1 o 1523.012 1323.689 0.00 2.64911 2.02
    1 0 4 1 o 884.343 435.738 180.00 2.75831 0.80
    2 -1 -1 1 o 6.429 5.942 180.00 2.79480 0.01
    2 1 3 1 o 344.392 369.764 180.00 2.68047 0.29
    2 3 1 1 o 477.738 596.444 0.00 2.66894 0.67
    1 -3 -3 1 o 1510.819 1362.253 0.00 2.60988 1.67
    1 3 4 1 o 78.601 65.075 0.00 2.64463 0.08
    2 2 3 1 o 442.447 380.150 0.00 2.64016 0.45
    2 3 2 1 o 243.911 224.776 180.00 2.63252 0.32
    1 4 3 1 o 8.405 7.768 180.00 2.63125 0.01
    1 4 0 1 o 418.803 382.970 180.00 2.72680 0.44
    2 2 -1 1 o 247.253 230.571 180.00 2.65483 0.30
    2 -1 2 1 o 240.135 216.358 180.00 2.65229 0.21
    0 1 -4 1 o 100.265 89.327 0.00 2.65168 0.12
    1 -2 3 1 o 2.844 2.604 180.00 2.63674 0.00
    0 4 -1 1 o 1246.038 1118.885 0.00 2.61993 0.99
    1 -1 -4 1 o 2576.541 2096.525 0.00 2.55268 2.18
    1 3 -2 1 o 799.424 796.259 180.00 2.63353 0.88
    2 0 3 1 o 742.106 555.270 180.00 2.58008 0.53
    2 0 -2 1 o 240.035 227.737 0.00 2.61488 0.19
    2 3 0 1 o 16.683 13.078 0.00 2.57056 0.02
    1 -4 -1 1 o 52.436 50.240 0.00 2.52044 0.06
    1 -2 -4 1 o 498.902 389.067 0.00 2.46729 0.41
    1 -3 2 1 o 49.075 39.330 180.00 2.56673 0.05
    1 0 -4 1 o 490.198 480.712 0.00 2.51591 0.46
    2 -2 0 1 o 410.649 344.441 180.00 2.60097 0.40
    2 -1 -2 1 o 332.225 268.001 0.00 2.55621 0.22
    2 -2 -1 1 o 1233.028 1033.525 180.00 2.54777 1.04
    1 -4 -2 1 o 377.737 283.109 180.00 2.44436 0.40
    1 2 -3 1 o 107.016 77.734 180.00 2.58347 0.12
    1 -4 0 1 o 97.269 68.993 0.00 2.48202 0.09
    2 3 3 1 o 392.789 294.199 180.00 2.47635 0.41
    1 -1 4 1 o 7924.978 7830.335 180.00 2.51388 6.79
    2 1 -2 1 o 190.171 179.222 0.00 2.54178 0.17
    2 -2 1 1 o 317.307 294.895 0.00 2.52826 0.29
    0 2 5 1 o 469.143 441.210 0.00 2.37507 0.40
    0 4 4 1 o 1903.424 1838.597 180.00 2.36457 1.97
    1 4 -1 1 o 853.779 914.799 0.00 2.49299 0.74
    0 1 5 1 o 483.476 219.478 180.00 2.39826 0.42
    0 5 2 1 o 97.828 103.102 180.00 2.34320 0.09
    0 3 -3 1 o 1053.238 619.853 0.00 2.41773 0.97
    1 4 4 1 o 1212.933 1176.393 180.00 2.37373 1.20
    0 5 1 1 o 552.914 543.462 180.00 2.36088 0.42
    1 2 5 1 o 215.490 212.956 0.00 2.36006 0.15
    1 1 5 1 o 515.395 511.158 180.00 2.35961 0.35
    2 1 4 1 o 130.482 147.869 0.00 2.35281 0.08
    0 2 -4 1 o 0.457 0.531 0.00 2.35138 0.00
    2 2 4 1 o 660.808 763.850 0.00 2.35041 0.45
    2 -2 -2 1 o 34.293 21.078 180.00 2.38939 0.02
    1 -4 1 1 o 497.647 530.107 180.00 2.34340 0.38
    2 -1 3 1 o 1018.992 963.065 180.00 2.37969 0.67
    1 -3 -4 1 o 1348.256 1632.274 0.00 2.29174 1.08
    2 4 2 1 o 10758.014 10786.243 180.00 2.33670 11.29
    2 4 1 1 o 10236.658 10261.704 0.00 2.33668 10.51
    2 3 -1 1 o 484.491 491.480 180.00 2.37591 0.48
    1 5 2 1 o 14.792 14.627 180.00 2.33184 0.01
    1 1 -4 1 o 1144.843 1141.176 0.00 2.37139 1.08
    1 -4 -3 1 o 16.219 23.402 180.00 2.28110 0.02
    0 0 5 1 o 22294.787 20956.617 180.00 2.32009 19.64
    2 -2 2 1 o 804.089 820.330 180.00 2.35748 0.61
    0 3 5 1 o 288.688 295.674 180.00 2.25871 0.24
    0 4 -2 1 o 285.284 285.305 180.00 2.33355 0.20
    2 2 -2 1 o 414.113 413.301 0.00 2.36597 0.38
    1 5 1 1 o 8042.676 7723.149 180.00 2.32804 6.41
    0 5 0 1 o 592.110 855.723 0.00 2.28482 0.37
    0 5 3 1 o 335.232 340.525 0.00 2.23769 0.31
    1 3 5 1 o 2446.196 2611.573 180.00 2.26575 1.80
    1 0 5 1 o 405.084 421.504 0.00 2.26457 0.27
    2 -3 -1 1 o 307.751 314.796 180.00 2.26217 0.24
    2 0 -3 1 o 458.178 513.170 180.00 2.29390 0.28
    2 3 4 1 o 340.716 344.944 0.00 2.25471 0.26
    1 -3 3 1 o 272.350 276.959 180.00 2.25091 0.20
    2 4 3 1 o 1663.889 1733.370 180.00 2.24732 1.55
    1 5 3 1 o 2344.203 2458.300 180.00 2.24636 2.14
    2 -1 -3 1 o 2.511 3.979 180.00 2.27674 0.00
    2 -3 0 1 o 190.429 292.917 180.00 2.27573 0.15
    1 -2 4 1 o 69.132 69.882 180.00 2.23404 0.05
    2 0 4 1 o 1315.425 1342.988 180.00 2.26107 0.68
    1 3 -3 1 o 8458.218 8519.065 0.00 2.25644 7.24
    2 4 0 1 o 923.789 971.704 0.00 2.24726 0.83
    1 5 0 1 o 1983.965 2080.783 180.00 2.23622 1.33
    2 -2 -3 1 o 1027.375 882.469 0.00 2.17639 0.52
    1 -1 -5 1 o 12075.721 12296.945 0.00 2.13323 7.64
    2 -3 1 1 o 22.853 13.393 0.00 2.20526 0.02
    2 -3 -2 1 o 88.928 118.947 0.00 2.16881 0.06
    0 1 -5 1 o 23.828 34.434 0.00 2.16669 0.02
    0 4 5 1 o 13713.548 13595.416 180.00 2.08482 10.43
    1 4 -2 1 o 158.986 153.556 0.00 2.22402 0.12
    2 1 -3 1 o 49.103 43.627 0.00 2.22228 0.03
    1 -4 -4 1 o 72.755 72.252 0.00 2.07678 0.05
    3 1 1 1 o 680.982 847.774 0.00 2.11713 0.49
    0 5 4 1 o 77.477 76.150 0.00 2.07546 0.06
    1 -4 2 1 o 30.049 33.879 0.00 2.14801 0.02
    1 4 5 1 o 395.785 446.188 0.00 2.10643 0.29
    1 -5 -1 1 o 766.859 848.388 180.00 2.10380 0.54
    0 5 -1 1 o 5.801 5.807 0.00 2.13901 0.00
    1 -2 -5 1 o 1.801 1.982 180.00 2.10055 0.00
    1 5 4 1 o 4.745 5.227 180.00 2.09751 0.00
    1 2 -4 1 o 52.587 84.192 0.00 2.16679 0.04
    3 1 2 1 o 8809.942 8897.102 0.00 2.07826 5.84
    3 2 1 1 o 966.213 971.797 180.00 2.07732 0.76
    1 -5 -2 1 o 1973.785 1958.176 180.00 2.07624 1.48
    2 -2 3 1 o 4021.655 3987.296 180.00 2.14040 2.40
    1 -1 5 1 o 2340.503 2591.576 0.00 2.10485 1.47
    1 -5 0 1 o 5717.351 5033.079 180.00 2.06387 3.48
    2 4 4 1 o 327.283 355.589 0.00 2.09554 0.24
    3 2 2 1 o 328.166 289.786 180.00 2.05740 0.24
    1 0 -5 1 o 155.527 163.207 0.00 2.09344 0.11
    3 1 0 1 o 2986.905 2931.190 0.00 2.08722 2.07
    3 0 1 1 o 148.429 145.578 0.00 2.08608 0.09
    2 3 -2 1 o 174.656 173.547 0.00 2.14263 0.13
    1 -3 -5 1 o 824.763 827.254 180.00 2.00460 0.49
    3 0 0 1 o 128.234 126.973 0.00 2.07472 0.08
    2 -1 4 1 o 103.554 113.796 0.00 2.10406 0.05
    2 2 5 1 o 1757.198 1571.947 0.00 2.06978 0.85
    3 2 0 1 o 323.226 403.627 0.00 2.03241 0.24
    2 4 -1 1 o 404.472 450.613 180.00 2.09546 0.30
    0 3 -4 1 o 158.176 138.260 0.00 2.06356 0.11
    1 -5 -3 1 o 10091.169 9954.961 0.00 1.98860 7.26
    2 -3 -3 1 o 9.395 10.699 180.00 2.02178 0.00
    0 4 -3 1 o 5951.829 5242.894 180.00 2.05649 3.66
    2 1 5 1 o 508.113 450.179 180.00 2.05424 0.22
    2 5 2 1 o 325.756 287.423 180.00 2.05276 0.25
    1 5 -1 1 o 1112.538 1088.325 0.00 2.08380 0.64
    2 -3 2 1 o 33.438 30.461 0.00 2.07155 0.02
    2 5 1 1 o 30.873 37.928 0.00 2.03601 0.02
    1 2 6 1 o 290.719 277.781 180.00 1.99948 0.15
    3 0 2 1 o 18.245 22.974 180.00 2.03224 0.01
    0 2 6 1 o 20.388 20.026 0.00 1.99527 0.01
    0 1 6 1 o 111.053 109.737 0.00 1.99328 0.07
    2 2 -3 1 o 4275.989 4156.374 0.00 2.08395 2.95
    2 3 5 1 o 384.333 440.480 180.00 2.01947 0.21
    3 1 3 1 o 6146.323 6009.750 0.00 1.98103 3.30
    3 2 3 1 o 31.020 30.715 0.00 1.97791 0.02
    3 3 1 1 o 1857.750 1840.483 180.00 1.97760 1.41
    2 -1 -4 1 o 7.316 7.916 180.00 2.00944 0.00
    3 3 2 1 o 2118.698 2102.378 0.00 1.97531 1.57
    0 3 6 1 o 276.675 337.931 0.00 1.93889 0.16
    2 5 3 1 o 308.356 321.013 180.00 2.00700 0.23
    1 -5 1 1 o 7415.777 7563.565 180.00 1.96702 3.82
    0 6 2 1 o 1577.092 1613.575 180.00 1.96652 0.95
    3 1 -1 1 o 8491.779 8245.598 180.00 1.99664 5.06
    0 6 1 1 o 208.684 218.660 0.00 1.96199 0.11
    3 -1 1 1 o 614.237 608.774 180.00 1.99280 0.33
    1 1 -5 1 o 3324.438 3295.003 0.00 1.99229 2.25
    2 -4 -1 1 o 3763.938 3731.076 180.00 1.99169 2.44
    1 3 6 1 o 6384.824 6460.971 180.00 1.95563 3.39
    2 -2 -4 1 o 692.587 701.091 180.00 1.95388 0.28
    2 -4 0 1 o 8.534 8.230 0.00 1.98543 0.01
    0 6 3 1 o 605.423 606.876 0.00 1.91653 0.39
    1 1 6 1 o 7267.783 6998.764 180.00 1.98375 3.72
    0 2 -5 1 o 1684.035 1667.607 180.00 1.97807 1.17
    2 0 5 1 o 228.094 226.291 0.00 1.97702 0.09
    2 0 -4 1 o 1906.760 1913.799 180.00 2.00524 0.94
    2 -4 -2 1 o 110.193 130.561 0.00 1.94125 0.07
    1 6 2 1 o 205.806 203.420 0.00 1.97302 0.13
    3 0 -1 1 o 0.002 0.002 180.00 2.00118 0.00
    1 -3 4 1 o 4428.973 4416.875 180.00 1.96946 2.57
    3 -1 0 1 o 99.144 94.039 0.00 1.99833 0.05
    1 6 3 1 o 1.939 2.469 0.00 1.93444 0.00
    0 0 6 1 o 0.000 0.000 180.00 1.93341 0.00
    0 5 -2 1 o 174.043 181.993 180.00 1.95954 0.08
    0 5 5 1 o 0.956 0.840 0.00 1.89166 0.00
    3 3 0 1 o 945.429 967.839 180.00 1.92463 0.66
    1 6 1 1 o 2.218 2.222 0.00 1.95590 0.00
    1 5 5 1 o 2610.392 2609.121 0.00 1.91995 1.71
    3 3 3 1 o 546.596 546.965 180.00 1.91832 0.35
    2 4 5 1 o 6.829 6.857 0.00 1.91634 0.00
    2 5 4 1 o 9.389 9.156 180.00 1.91018 0.01
    1 4 -3 1 o 599.745 607.860 180.00 1.96758 0.37
    1 -4 3 1 o 284.751 368.001 0.00 1.93808 0.15
    0 6 0 1 o 4411.952 4194.127 0.00 1.90402 1.89
    3 2 -1 1 o 171.022 222.723 0.00 1.93417 0.11
    2 5 0 1 o 204.033 217.089 180.00 1.96111 0.13
    1 -4 -5 1 o 23.413 21.751 180.00 1.86861 0.01
    3 -1 2 1 o 389.266 475.154 180.00 1.93144 0.19
    3 0 3 1 o 3.578 3.818 180.00 1.92689 0.00
    1 -5 -4 1 o 3492.371 3154.499 0.00 1.86134 2.20
    2 -4 1 1 o 2395.132 2412.511 180.00 1.92401 1.38
    1 3 -4 1 o 6586.417 6967.115 0.00 1.94815 4.36
    3 -1 -1 1 o 6681.867 7195.778 180.00 1.94666 3.04
    2 -2 4 1 o 122.468 121.723 0.00 1.91922 0.06
    1 -2 5 1 o 99.202 98.969 0.00 1.91828 0.06
    2 1 -4 1 o 6.254 7.316 0.00 1.94235 0.00
    1 0 6 1 o 7.865 7.835 180.00 1.91243 0.00
    2 -3 3 1 o 292.456 283.625 180.00 1.90591 0.15
    0 4 6 1 o 1364.784 1436.456 180.00 1.83756 0.76
    1 4 6 1 o 9.899 9.010 180.00 1.86294 0.01
    1 6 0 1 o 53.027 40.530 0.00 1.88721 0.02
    3 2 4 1 o 218.202 194.281 180.00 1.85744 0.10
    0 6 4 1 o 136.548 135.862 0.00 1.82338 0.08
    2 -3 -4 1 o 446.847 402.570 180.00 1.85200 0.19
    3 4 2 1 o 10.833 9.802 180.00 1.85168 0.01
    1 5 -2 1 o 4510.227 4390.355 0.00 1.90525 2.28
    1 6 4 1 o 0.686 0.641 0.00 1.84919 0.00
    3 4 3 1 o 105.605 109.057 0.00 1.81610 0.07
    3 1 4 1 o 3507.131 3375.253 0.00 1.84755 1.43
    2 -4 -3 1 o 1458.399 1434.106 0.00 1.84587 0.76
    1 -2 -6 1 o 66.396 68.126 0.00 1.81408 0.03
    3 4 1 1 o 55.031 56.749 180.00 1.84122 0.04
    2 4 -2 1 o 301.791 305.018 180.00 1.91625 0.18
    2 3 -3 1 o 211.760 215.523 0.00 1.91263 0.13
    0 1 -6 1 o 189.077 203.051 0.00 1.82980 0.11
    3 0 -2 1 o 33.634 26.415 180.00 1.88327 0.01
    2 -1 5 1 o 373.987 330.731 180.00 1.85682 0.15
    1 -6 -1 1 o 409.743 395.063 0.00 1.79666 0.20
    1 2 -5 1 o 5.614 4.927 0.00 1.85369 0.00
    3 -2 0 1 o 214.584 211.109 0.00 1.87699 0.10
    1 -1 -6 1 o 465.663 459.835 0.00 1.82303 0.23
    1 -6 -2 1 o 26.872 24.229 180.00 1.79054 0.01
    3 3 4 1 o 358.278 357.053 180.00 1.81951 0.19
    3 1 -2 1 o 7506.255 7320.577 180.00 1.86661 3.65
    2 2 0 2 o 4523.497 4580.296 180.00 1.92016 10.78
    1 -5 2 1 o 1152.103 1241.683 180.00 1.83493 0.51
    3 -2 1 1 o 495.968 433.491 180.00 1.85968 0.24
    1 -1 6 1 o 1782.588 1767.794 0.00 1.80172 0.85
    3 3 -1 1 o 73.409 78.799 0.00 1.82850 0.04
    3 -1 3 1 o 218.027 233.632 0.00 1.82825 0.09
    2 3 6 1 o 269.382 267.238 180.00 1.80023 0.11
    3 -1 -2 1 o 198.283 179.977 180.00 1.84988 0.07
    2 2 6 1 o 24.973 24.579 0.00 1.82361 0.01
    3 -2 -1 1 o 20.576 20.538 0.00 1.84617 0.01
    2 -4 2 1 o 3760.294 3634.299 180.00 1.82133 1.86
    2 5 -1 1 o 98.777 99.606 180.00 1.84535 0.05
    1 -3 -6 1 o 2009.048 1265.619 180.00 1.76181 0.91
    3 4 0 1 o 984.239 899.656 0.00 1.78696 0.60
    1 0 -6 1 o 13.511 12.328 0.00 1.78674 0.01
    0 4 -4 1 o 416.663 432.736 0.00 1.81330 0.22
    2 6 3 1 o 4194.540 3875.763 180.00 1.78503 2.45
    2 2 -4 1 o 2908.463 3185.910 0.00 1.83572 1.57
    2 5 5 1 o 3.483 3.156 0.00 1.78250 0.00
    0 6 -1 1 o 505.334 494.046 0.00 1.80551 0.19
    2 6 2 1 o 14658.961 14352.289 180.00 1.80536 8.38
    1 -5 -5 1 o 5365.303 5768.874 0.00 1.71686 2.80
    2 -1 -5 1 o 76.217 57.099 0.00 1.77539 0.03
    2 1 6 1 o 44.576 44.296 180.00 1.80140 0.02
    1 -6 -3 1 o 1290.640 1061.577 180.00 1.74370 0.71
    3 -2 2 1 o 338.187 339.937 180.00 1.79803 0.15
    3 4 4 1 o 6.623 5.817 0.00 1.74184 0.00
    1 5 6 1 o 1174.146 1043.722 0.00 1.74044 0.60
    3 0 4 1 o 178.088 159.997 180.00 1.79203 0.06
    1 6 5 1 o 222.509 212.208 0.00 1.73419 0.12
    1 -6 0 1 o 59.271 36.745 180.00 1.76082 0.03
    2 -5 -2 1 o 991.647 980.333 0.00 1.73175 0.50
    0 3 -5 1 o 8.168 7.524 180.00 1.78611 0.00
    2 -5 -1 1 o 56.532 30.727 180.00 1.75656 0.03
    2 6 1 1 o 5766.518 5360.176 180.00 1.78275 3.03
    1 6 -1 1 o 243.945 224.859 0.00 1.78169 0.10
    3 2 -2 1 o 0.837 0.835 0.00 1.80368 0.00
    2 -4 -4 1 o 170.999 178.734 0.00 1.72392 0.07
    0 5 -3 1 o 884.034 663.784 0.00 1.77566 0.38
    3 -2 -2 1 o 477.211 345.323 180.00 1.77383 0.17
    2 -2 -5 1 o 26.666 18.830 0.00 1.74707 0.01
    0 2 7 1 o 1180.454 1295.413 180.00 1.71509 0.52
    2 -5 0 1 o 451.718 404.576 180.00 1.74183 0.22
    0 5 6 1 o 158.705 175.512 0.00 1.71091 0.08
    2 4 6 1 o 867.407 806.516 180.00 1.73618 0.37
    2 0 -5 1 o 266.539 168.953 180.00 1.76169 0.11
    1 -4 -6 1 o 16.418 11.710 180.00 1.67649 0.01
    1 -3 5 1 o 1315.943 1301.683 180.00 1.73260 0.61
    0 6 5 1 o 1664.248 1664.953 180.00 1.70457 0.92
    0 1 7 1 o 33.128 32.817 0.00 1.70405 0.01
    1 2 7 1 o 208.031 216.360 180.00 1.72623 0.08
    2 6 4 1 o 1618.216 1690.811 180.00 1.72586 0.89
    1 -6 -4 1 o 162.806 101.988 0.00 1.66496 0.08
    3 5 3 1 o 4053.683 3784.417 0.00 1.69038 2.24
    3 2 5 1 o 140.723 153.602 180.00 1.71766 0.05
    1 4 -4 1 o 248.739 233.178 0.00 1.74262 0.13
    0 7 2 1 o 102.231 94.734 180.00 1.68943 0.04
    0 3 7 1 o 0.403 0.366 180.00 1.68822 0.00
    1 -4 4 1 o 1.063 0.959 0.00 1.73922 0.00
    2 0 6 1 o 1100.782 997.469 0.00 1.73828 0.36
    1 1 -6 1 o 193.466 220.493 180.00 1.71269 0.10
    2 -3 4 1 o 236.598 227.928 0.00 1.73443 0.10
    2 -3 -5 1 o 629.593 498.596 0.00 1.68234 0.22
    3 -3 0 1 o 4944.238 4817.257 0.00 1.73398 2.14
    3 5 2 1 o 67.609 75.999 180.00 1.70910 0.04
    1 3 7 1 o 116.535 127.181 180.00 1.70744 0.05
    1 1 7 1 o 1414.127 1503.431 180.00 1.70627 0.56
    0 2 -6 1 o 1131.274 1070.081 0.00 1.70215 0.58
    1 7 2 1 o 1494.425 1410.582 0.00 1.70206 0.65
    3 1 5 1 o 1447.920 1331.898 180.00 1.70013 0.45
    2 -5 -3 1 o 0.226 0.150 0.00 1.67210 0.00
    2 6 0 1 o 569.645 617.367 180.00 1.72173 0.26
    3 3 5 1 o 298.287 272.455 0.00 1.69701 0.12
    3 0 -3 1 o 21.269 20.406 180.00 1.74325 0.01
    3 -3 -1 1 o 776.270 851.353 0.00 1.71946 0.31
    0 7 3 1 o 11.601 6.994 180.00 1.66640 0.01
    2 -2 5 1 o 226.339 251.174 180.00 1.71609 0.08
    3 5 1 1 o 313.993 294.842 180.00 1.69131 0.17
    2 -5 1 1 o 6.442 6.107 0.00 1.69038 0.00
    1 -6 1 1 o 37.375 35.144 0.00 1.68999 0.01
    1 -5 3 1 o 1043.970 988.033 0.00 1.68931 0.40
    1 7 3 1 o 2060.869 1830.485 180.00 1.68642 0.98
    3 -3 1 1 o 101.983 122.117 0.00 1.71043 0.04
    2 1 -5 1 o 358.417 419.988 0.00 1.70874 0.16
    0 6 -2 1 o 658.762 550.432 0.00 1.68420 0.22
    1 7 1 1 o 10.208 7.899 0.00 1.68165 0.00
    3 -1 -3 1 o 40.147 42.376 0.00 1.72666 0.01
    1 5 -3 1 o 8.338 8.801 0.00 1.72637 0.00
    3 -2 3 1 o 79.599 78.929 0.00 1.70413 0.03
    1 4 7 1 o 345.476 340.198 180.00 1.65348 0.14
    3 -1 4 1 o 5192.903 4882.118 0.00 1.70213 1.73
    1 3 -5 1 o 473.753 439.631 180.00 1.70146 0.24
    0 7 1 1 o 180.385 128.576 180.00 1.67724 0.07
    3 4 -1 1 o 1.880 1.712 180.00 1.69954 0.00
    3 1 -3 1 o 1792.144 1977.188 180.00 1.71997 0.71
    2 4 -3 1 o 129.767 122.459 180.00 1.73609 0.06
    2 -4 3 1 o 3856.469 3515.105 180.00 1.69606 1.60
    1 -2 6 1 o 55.394 35.679 180.00 1.67130 0.02
    3 4 5 1 o 542.954 504.672 180.00 1.64208 0.23
    2 5 -2 1 o 377.512 463.895 0.00 1.70956 0.18
    3 5 4 1 o 2093.302 1930.786 0.00 1.63855 1.04
    1 7 4 1 o 3.548 3.286 0.00 1.63756 0.00
    3 3 -2 1 o 1555.573 1772.680 180.00 1.70725 0.77
    2 3 -4 1 o 705.786 752.500 180.00 1.70558 0.34
    0 0 7 1 o 1228.562 1050.115 0.00 1.65721 0.55
    0 4 7 1 o 4889.287 4368.184 180.00 1.62845 2.06
    1 0 7 1 o 366.016 389.754 180.00 1.65136 0.14
    3 -2 -3 1 o 566.633 382.420 0.00 1.67343 0.16
    3 0 5 1 o 33.681 36.119 180.00 1.64774 0.01
    3 -3 -2 1 o 1225.053 741.367 180.00 1.66960 0.43
    2 5 6 1 o 37.242 35.462 180.00 1.64341 0.02
    3 5 0 1 o 5.414 4.955 180.00 1.64026 0.00
    2 6 5 1 o 4918.143 4550.970 0.00 1.63850 2.38
    0 7 4 1 o 7.420 4.873 0.00 1.61222 0.00
    1 6 -2 1 o 137.166 121.166 180.00 1.65722 0.05
    0 7 0 1 o 394.776 362.574 0.00 1.63202 0.12
    1 6 6 1 o 843.625 526.851 180.00 1.60655 0.39
    3 -3 2 1 o 1696.581 1800.280 0.00 1.65318 0.67
    0 6 6 1 o 85.196 84.017 0.00 1.57638 0.04
    2 -1 6 1 o 41.742 43.014 180.00 1.64608 0.01
    1 -5 -6 1 o 1139.925 1099.065 0.00 1.57185 0.48
    3 2 -3 1 o 35.600 23.756 0.00 1.66131 0.01
    1 -6 -5 1 o 97.882 97.067 0.00 1.56662 0.04
    2 -4 -5 1 o 700.803 593.553 0.00 1.59244 0.25
    2 2 7 1 o 1928.414 1350.769 0.00 1.61619 0.56
    1 2 -6 1 o 41.902 28.151 0.00 1.61393 0.02
    1 -2 -7 1 o 360.979 334.280 0.00 1.58918 0.13
    2 -5 -4 1 o 25.632 24.467 180.00 1.58761 0.01
    1 -1 -7 1 o 0.438 0.425 0.00 1.58730 0.00
    2 -5 2 1 o 24.835 15.478 180.00 1.61122 0.01
    1 -3 -7 1 o 728.478 726.610 0.00 1.56108 0.26
    0 4 -5 1 o 35.547 21.309 180.00 1.60816 0.02
    2 3 7 1 o 0.492 0.297 0.00 1.60792 0.00
    1 7 0 1 o 316.723 292.283 0.00 1.62886 0.11
    2 2 -5 1 o 8453.462 7655.348 0.00 1.62630 3.65
    0 5 -4 1 o 5.811 3.647 0.00 1.60385 0.00
    4 1 2 1 o 321.837 321.642 0.00 1.57700 0.12
    4 2 1 1 o 1.326 1.323 180.00 1.57690 0.00
    4 2 2 1 o 1968.351 1919.099 0.00 1.57458 0.83
    2 7 2 1 o 74.516 52.536 0.00 1.59794 0.03
    1 5 7 1 o 2828.244 2735.889 180.00 1.57360 1.13
    1 -6 2 1 o 1173.650 890.929 0.00 1.59598 0.38
    0 5 7 1 o 43.214 45.140 180.00 1.54552 0.02
    3 -3 -3 1 o 11500.289 9690.813 180.00 1.59293 3.40
    2 1 7 1 o 97.324 82.502 0.00 1.59270 0.03
    2 6 -1 1 o 572.890 533.219 0.00 1.63322 0.23
    2 7 3 1 o 289.216 252.610 0.00 1.59163 0.13
    1 -7 -3 1 o 713.387 716.567 0.00 1.54260 0.30
    1 -7 -2 1 o 750.851 743.545 0.00 1.56716 0.30
    2 -2 -6 1 o 2371.617 2387.291 0.00 1.56522 0.69
    4 1 1 1 o 57.588 56.535 0.00 1.58711 0.02
    1 -7 -1 1 o 1016.056 1020.196 0.00 1.56372 0.37
    1 7 5 1 o 137.561 138.103 180.00 1.56352 0.06
    3 5 5 1 o 49.891 49.791 0.00 1.56210 0.02
    3 -4 -1 1 o 6.469 6.482 180.00 1.58433 0.00
    0 7 5 1 o 118.087 118.164 180.00 1.53538 0.05
    0 1 -7 1 o 0.064 0.064 180.00 1.58275 0.00
    2 -6 -1 1 o 23.829 23.908 0.00 1.55904 0.01
    3 6 3 1 o 94.937 96.513 180.00 1.55780 0.04
    1 0 -7 1 o 429.851 446.640 0.00 1.55575 0.17
    2 -1 -6 1 o 27.778 28.011 180.00 1.57775 0.01
    3 2 6 1 o 534.678 527.616 0.00 1.57544 0.15
    3 -1 -4 1 o 30.059 24.474 0.00 1.59419 0.01
    3 4 -2 1 o 513.120 435.698 180.00 1.59290 0.22
    2 -6 -2 1 o 3352.280 3584.685 0.00 1.54883 1.38
    3 -2 4 1 o 84.415 71.945 180.00 1.59265 0.03
    1 -1 7 1 o 552.742 528.284 0.00 1.57086 0.21
    2 4 7 1 o 4081.315 3945.526 0.00 1.56930 1.35
    4 1 0 1 o 641.664 632.156 180.00 1.56796 0.24
    0 3 -6 1 o 140.604 139.365 180.00 1.56758 0.06
    4 0 1 1 o 785.031 783.189 0.00 1.56716 0.28
    3 -4 0 1 o 135.447 134.989 0.00 1.58777 0.05
    3 3 6 1 o 8363.829 8350.581 0.00 1.56694 2.55
    4 2 3 1 o 239.684 246.917 0.00 1.54415 0.09
    4 3 2 1 o 243.686 247.040 0.00 1.54321 0.11
    3 6 2 1 o 0.310 0.313 0.00 1.56486 0.00
    2 -4 4 1 o 1820.252 1853.026 0.00 1.56427 0.63
    2 -6 0 1 o 603.529 592.399 180.00 1.54148 0.23
    1 -4 5 1 o 1.000 0.998 180.00 1.56210 0.00
    4 1 3 1 o 180.323 174.892 0.00 1.53925 0.06
    0 7 -1 1 o 389.426 386.734 0.00 1.56119 0.11
    4 3 1 1 o 12.795 12.459 180.00 1.53822 0.01
    2 0 -6 1 o 203.206 201.433 180.00 1.56062 0.07
    3 0 -4 1 o 235.841 158.462 180.00 1.59916 0.07
    3 -2 -4 1 o 2.766 2.751 180.00 1.55938 0.00
    2 -6 -3 1 o 2563.017 2884.562 180.00 1.51244 1.02
    2 6 6 1 o 5008.885 4975.783 0.00 1.53556 2.04
    3 1 1 2 o 1939.633 1966.266 180.00 1.63752 6.74
    2 7 4 1 o 9.556 9.888 180.00 1.55658 0.00
    4 0 0 1 o 53.792 56.166 180.00 1.55604 0.02
    0 6 -3 1 o 479.208 501.692 0.00 1.55570 0.15
    1 -7 0 1 o 26.613 27.286 0.00 1.53282 0.01
    3 1 6 1 o 1241.265 1304.798 180.00 1.55448 0.30
    2 7 1 1 o 27.273 26.588 0.00 1.57450 0.01
    1 -4 -7 1 o 548.034 545.345 0.00 1.50746 0.19
    3 4 6 1 o 161.877 170.572 0.00 1.53035 0.05
    3 -4 -2 1 o 0.371 0.394 0.00 1.55234 0.00
    2 -3 5 1 o 9.518 9.085 0.00 1.57250 0.00
    3 -3 3 1 o 735.344 696.028 0.00 1.57166 0.25
    4 2 0 1 o 103.294 110.368 180.00 1.55076 0.04
    4 0 2 1 o 43.801 47.067 0.00 1.55009 0.01
    3 -1 5 1 o 71.041 68.281 0.00 1.56942 0.02
    2 -3 -6 1 o 77.220 86.861 0.00 1.52506 0.02
    3 6 4 1 o 60.494 69.110 180.00 1.52384 0.03
    1 -5 4 1 o 495.479 526.242 0.00 1.54545 0.17
    3 5 -1 1 o 108.210 110.508 180.00 1.56433 0.05
    3 6 1 1 o 3.764 3.877 180.00 1.54392 0.00
    4 3 3 1 o 108.874 123.363 0.00 1.52138 0.04
    3 -4 1 1 o 122.043 121.573 180.00 1.56212 0.05
    2 0 7 1 o 67.408 65.495 0.00 1.54135 0.02
    1 5 -4 1 o 3806.951 3745.573 0.00 1.56090 1.48
    1 -7 -4 1 o 0.389 0.431 180.00 1.49376 0.00
    3 3 -3 1 o 1033.919 1070.611 180.00 1.57731 0.42
    2 -2 6 1 o 262.370 251.142 0.00 1.53847 0.08
    1 -3 6 1 o 1205.478 1172.172 180.00 1.53703 0.45
    1 2 8 1 o 1.400 1.633 0.00 1.51463 0.00
    3 1 -4 1 o 1959.646 1871.574 180.00 1.57345 0.64
    0 3 8 1 o 31.818 37.133 180.00 1.48974 0.01
    2 -5 -5 1 o 193.695 225.082 0.00 1.48958 0.07
    2 5 -3 1 o 58.785 55.083 0.00 1.57032 0.02
    1 7 -1 1 o 1514.012 1612.026 0.00 1.55219 0.45
    1 4 -5 1 o 299.139 318.771 0.00 1.55200 0.13
    2 4 -4 1 o 3668.482 3495.611 180.00 1.56923 1.52
    1 3 8 1 o 471.374 481.562 0.00 1.50856 0.15
    4 3 0 1 o 377.864 370.444 180.00 1.50718 0.16
    2 5 7 1 o 4.389 4.206 180.00 1.50644 0.00
    0 2 8 1 o 17.520 15.942 0.00 1.50143 0.01
    4 1 -1 1 o 0.213 0.247 0.00 1.52256 0.00
    4 3 4 1 o 6.842 7.349 180.00 1.47596 0.00
    4 -1 1 1 o 96.003 109.277 180.00 1.52029 0.03
    2 7 5 1 o 456.762 448.267 180.00 1.49812 0.19
    4 4 3 1 o 49.390 52.549 180.00 1.47440 0.02
    2 1 -6 1 o 11.443 13.261 180.00 1.51657 0.00
    1 1 8 1 o 164.659 183.417 180.00 1.49451 0.05
    2 -5 3 1 o 231.161 271.986 180.00 1.51568 0.08
    0 8 3 1 o 530.325 576.916 0.00 1.46916 0.18
    4 2 4 1 o 321.776 376.819 0.00 1.49020 0.11
    1 8 3 1 o 232.887 278.342 180.00 1.48852 0.08
    1 6 -3 1 o 608.604 669.036 180.00 1.52840 0.20
    4 4 2 1 o 174.663 203.544 0.00 1.48775 0.08
    0 1 8 1 o 334.750 391.114 180.00 1.48753 0.12
    2 3 -5 1 o 118.796 134.424 180.00 1.52673 0.05
    4 0 3 1 o 7.785 7.687 0.00 1.50744 0.00
    3 0 6 1 o 64.357 63.236 0.00 1.50738 0.01
    2 -4 -6 1 o 10.549 10.557 0.00 1.46323 0.00
    2 7 0 1 o 0.427 0.492 180.00 1.52500 0.00
    1 3 -6 1 o 6.308 5.554 180.00 1.50375 0.00
    1 -6 -6 1 o 46.424 44.651 180.00 1.46018 0.02
    4 1 4 1 o 6.191 6.627 180.00 1.47942 0.00
    3 -3 -4 1 o 3800.631 3449.212 180.00 1.50019 0.94
    4 2 -1 1 o 173.993 157.236 180.00 1.50015 0.06
    1 -7 1 1 o 203.525 218.968 180.00 1.47903 0.06
    1 6 7 1 o 10.380 11.156 180.00 1.47886 0.00
    1 1 -7 1 o 4.730 4.407 0.00 1.49948 0.00
    4 0 -1 1 o 5.697 6.446 180.00 1.51844 0.00
    0 8 2 1 o 502.322 541.803 180.00 1.47850 0.16
    2 -6 1 1 o 1056.476 1006.217 180.00 1.49885 0.36
    2 -6 -4 1 o 73.807 67.885 0.00 1.45505 0.03
    3 6 0 1 o 141.984 138.268 0.00 1.49817 0.06
    4 -1 2 1 o 170.433 167.057 0.00 1.49806 0.05
    1 4 8 1 o 29.141 31.555 180.00 1.47723 0.01
    4 -1 0 1 o 220.864 254.688 180.00 1.51691 0.07
    4 4 1 1 o 15.590 16.869 0.00 1.47694 0.01
    0 4 8 1 o 272.486 251.716 180.00 1.45417 0.09
    3 -4 -3 1 o 121.448 127.130 0.00 1.49666 0.04
    1 7 6 1 o 899.966 957.045 180.00 1.47428 0.36
    2 2 2 2 o 0.000 0.000 180.00 1.56781 0.00
    1 -7 -5 1 o 432.811 450.460 0.00 1.42717 0.16
    2 6 -2 1 o 4006.665 4256.061 0.00 1.52976 1.43
    0 6 7 1 o 103.335 98.060 0.00 1.45014 0.04
    1 8 2 1 o 98.498 112.869 0.00 1.49269 0.03
    3 -4 2 1 o 306.639 348.745 180.00 1.51134 0.11
    3 5 6 1 o 1563.958 1693.630 0.00 1.47119 0.53
    0 2 -7 1 o 894.845 1041.010 180.00 1.49141 0.35
    1 -6 3 1 o 0.459 0.541 0.00 1.49084 0.00
    3 6 5 1 o 4.441 4.834 180.00 1.46792 0.00
    0 7 6 1 o 327.479 314.672 0.00 1.44558 0.13
    3 2 -4 1 o 6.987 8.058 0.00 1.52123 0.00
    0 8 1 1 o 6.894 6.935 0.00 1.46412 0.00
    4 4 4 1 o 1383.765 1395.095 0.00 1.43874 0.51
    1 8 4 1 o 8.680 8.402 0.00 1.46066 0.00
    0 8 4 1 o 21.558 21.788 180.00 1.43740 0.01
    1 -5 -7 1 o 283.849 286.471 0.00 1.43578 0.10
    1 -2 7 1 o 400.473 431.882 180.00 1.47583 0.14
    0 7 -2 1 o 0.990 1.049 180.00 1.47445 0.00
    1 8 1 1 o 318.657 337.915 0.00 1.47257 0.09
    1 0 8 1 o 45.644 42.894 180.00 1.45118 0.01
    4 -1 -1 1 o 246.457 310.056 0.00 1.48843 0.07
    0 0 8 1 o 55.751 52.817 0.00 1.45006 0.02
    2 -1 7 1 o 272.021 303.321 0.00 1.46973 0.07
    1 5 8 1 o 595.248 629.387 180.00 1.42507 0.19
    4 0 4 1 o 364.815 347.947 180.00 1.44516 0.10
    3 -1 -5 1 o 123.939 123.497 180.00 1.46428 0.03
    4 4 0 1 o 387.711 374.526 0.00 1.44347 0.15
    3 -3 4 1 o 131.951 144.892 180.00 1.47659 0.04
    3 -2 5 1 o 57.581 62.571 0.00 1.47604 0.02
    4 5 2 1 o 9.020 9.817 0.00 1.41562 0.00
    3 5 -2 1 o 1203.574 1248.669 180.00 1.47367 0.45
    4 3 -1 1 o 81.781 74.207 0.00 1.45453 0.03
    4 3 5 1 o 723.667 757.392 0.00 1.41294 0.21
    4 -1 3 1 o 0.148 0.136 0.00 1.45341 0.00
    3 -5 -2 1 o 580.978 581.801 180.00 1.43363 0.19
    3 -5 -1 1 o 2840.922 2636.199 180.00 1.45267 0.96
    1 -2 -8 1 o 196.975 192.769 0.00 1.41011 0.06
    0 5 -5 1 o 308.852 290.992 180.00 1.45064 0.10
    4 5 3 1 o 0.907 0.875 0.00 1.40955 0.00
    3 -5 0 1 o 739.851 703.656 180.00 1.44933 0.25
    3 7 3 1 o 1014.410 1032.781 0.00 1.42930 0.39
    0 8 0 1 o 1753.057 1816.896 0.00 1.42801 0.43
    2 6 7 1 o 4594.499 4777.228 0.00 1.42774 1.54
    3 4 -3 1 o 38.771 41.640 0.00 1.47944 0.01
    3 0 -5 1 o 506.200 510.118 180.00 1.46197 0.13
    1 7 -2 1 o 1652.892 1652.890 0.00 1.46164 0.45
    3 -4 -4 1 o 33.392 35.439 180.00 1.42459 0.01
    2 2 8 1 o 527.677 507.857 0.00 1.44362 0.13
    2 3 8 1 o 89.646 86.371 0.00 1.44357 0.02
    2 7 6 1 o 408.886 435.849 180.00 1.42385 0.15
    3 -2 -5 1 o 406.656 393.747 180.00 1.44301 0.09
    4 0 -2 1 o 53.425 50.177 0.00 1.45977 0.01
    3 -1 6 1 o 409.395 408.490 0.00 1.44083 0.09
    3 2 7 1 o 364.747 363.554 0.00 1.44080 0.08
    2 4 8 1 o 0.380 0.415 0.00 1.42101 0.00
    3 3 7 1 o 248.048 249.026 0.00 1.44010 0.06
    4 1 -2 1 o 37.096 32.705 180.00 1.45732 0.01
    0 5 8 1 o 126.063 122.151 180.00 1.39954 0.04
    4 2 5 1 o 1275.249 1403.599 0.00 1.41979 0.34
    2 7 -1 1 o 8.574 7.469 180.00 1.45638 0.00
    4 -2 0 1 o 33.392 29.299 0.00 1.45634 0.01
    0 4 -6 1 o 776.505 789.483 180.00 1.43729 0.28
    2 -6 2 1 o 187.175 190.153 0.00 1.43699 0.06
    2 -4 5 1 o 865.217 879.643 0.00 1.43655 0.25
    3 4 7 1 o 0.423 0.470 180.00 1.41708 0.00
    4 -2 1 1 o 477.495 438.618 0.00 1.45328 0.14
    1 -3 -8 1 o 491.425 553.713 180.00 1.39566 0.14
    2 2 -6 1 o 26.049 24.263 180.00 1.45202 0.01
    2 -7 -2 1 o 36.885 44.733 180.00 1.39265 0.01
    1 8 5 1 o 0.195 0.203 180.00 1.41288 0.00
    2 -1 -7 1 o 218.242 228.349 180.00 1.41274 0.06
    1 8 0 1 o 151.395 150.920 180.00 1.43097 0.04
    0 6 -4 1 o 1163.996 1165.921 180.00 1.43047 0.34
    1 -8 -2 1 o 29.898 36.091 180.00 1.38976 0.01
    3 7 2 1 o 220.268 225.040 0.00 1.42900 0.08
    1 -7 2 1 o 1300.809 1238.167 180.00 1.40927 0.32
    2 -2 -7 1 o 450.688 429.728 0.00 1.40917 0.11
    3 7 4 1 o 25.361 23.589 0.00 1.40837 0.01
    2 8 3 1 o 29.412 30.857 0.00 1.42715 0.01
    2 -3 6 1 o 228.757 241.263 180.00 1.42674 0.06
    2 -5 -6 1 o 207.366 243.933 180.00 1.38743 0.06
    0 8 5 1 o 36.579 43.013 0.00 1.38734 0.01
    1 2 -7 1 o 160.483 169.465 0.00 1.42615 0.06
    2 8 2 1 o 159.488 168.880 0.00 1.42599 0.05
    2 8 4 1 o 758.030 684.821 180.00 1.40715 0.27
    3 -4 3 1 o 236.024 229.918 0.00 1.44238 0.07
    4 4 5 1 o 25.577 29.989 0.00 1.38536 0.01
    3 -5 1 1 o 189.890 202.310 0.00 1.42405 0.06
    2 -3 -7 1 o 138.681 162.209 180.00 1.38482 0.03
    4 1 5 1 o 689.383 604.240 0.00 1.40499 0.16
    2 -6 -5 1 o 312.937 361.674 0.00 1.38362 0.10
    4 5 4 1 o 5.292 6.137 0.00 1.38345 0.00
    1 -1 -8 1 o 1677.632 1467.489 180.00 1.40335 0.51
    4 -1 -2 1 o 20.797 21.258 180.00 1.43884 0.00
    2 1 8 1 o 82.803 90.613 0.00 1.42115 0.02
    1 -8 -1 1 o 66.590 76.124 0.00 1.38216 0.02
    4 -2 -1 1 o 4012.221 4096.483 0.00 1.43685 1.03
    3 -3 -5 1 o 2954.271 2631.438 180.00 1.40108 0.62
    4 5 1 1 o 5.894 5.341 180.00 1.40088 0.00
    3 1 -5 1 o 1008.826 1029.651 180.00 1.43641 0.28
    3 1 7 1 o 3170.838 3546.307 180.00 1.41909 0.64
    3 3 -4 1 o 1472.069 1395.761 0.00 1.44994 0.50
    1 7 7 1 o 2592.236 2896.693 180.00 1.37887 0.90
    3 6 -1 1 o 7.544 7.539 180.00 1.43384 0.00
    1 -8 -3 1 o 22.607 25.305 0.00 1.37763 0.01
    3 6 6 1 o 319.896 349.172 0.00 1.39703 0.11
    4 2 -2 1 o 197.394 195.389 0.00 1.43186 0.06
    1 5 -5 1 o 1205.852 1308.452 0.00 1.41391 0.40
    1 -6 -7 1 o 562.608 440.307 0.00 1.35401 0.18
    2 -5 4 1 o 5.563 6.000 180.00 1.41386 0.00
    2 0 -7 1 o 1043.988 1224.504 0.00 1.39505 0.29
    2 -7 -1 1 o 17.311 20.210 180.00 1.39472 0.01
    3 -5 -3 1 o 353.326 415.377 180.00 1.39471 0.10
    0 1 -8 1 o 570.072 682.574 180.00 1.39405 0.19
    1 -5 5 1 o 3579.630 3659.741 0.00 1.41164 1.06
    0 3 -7 1 o 138.935 171.965 180.00 1.39307 0.05
    4 -2 2 1 o 2016.937 2095.189 0.00 1.42809 0.56
    0 7 7 1 o 11.456 9.362 180.00 1.35118 0.00
    1 -7 -6 1 o 825.802 700.819 180.00 1.35010 0.28
    2 -7 -3 1 o 87.013 89.988 180.00 1.37104 0.03
    1 -4 6 1 o 24.195 22.629 180.00 1.40874 0.01
    1 -1 8 1 o 868.282 1077.006 0.00 1.39035 0.26
    3 7 1 1 o 1330.134 1202.972 0.00 1.40751 0.47
    1 -8 -4 1 o 63.706 58.869 0.00 1.34727 0.02
    2 5 -4 1 o 106.844 109.632 180.00 1.43776 0.04
    2 4 -5 1 o 148.504 164.230 0.00 1.42095 0.05
    2 8 1 1 o 10.709 8.987 180.00 1.40381 0.00
    1 -4 -8 1 o 554.826 489.896 0.00 1.36186 0.16
    2 5 8 1 o 67.286 75.160 0.00 1.37894 0.02
    1 6 8 1 o 171.882 141.753 180.00 1.35844 0.05
    2 -7 0 1 o 0.947 1.071 180.00 1.37697 0.00
    1 0 -8 1 o 105.179 119.280 0.00 1.37627 0.03
    1 -3 7 1 o 159.833 183.106 180.00 1.37579 0.05
    3 5 7 1 o 434.423 491.791 180.00 1.37478 0.12
    0 8 -1 1 o 727.620 826.706 0.00 1.37473 0.16
    1 4 -6 1 o 26.419 33.795 180.00 1.39228 0.01
    4 -1 4 1 o 53.087 67.608 180.00 1.39204 0.01
    4 4 -1 1 o 573.133 726.773 0.00 1.39171 0.20
    2 6 -3 1 o 4282.059 4676.072 0.00 1.42191 1.35
    2 -7 -4 1 o 31.270 40.528 180.00 1.33246 0.01
    0 6 8 1 o 0.732 0.944 180.00 1.33214 0.00
    4 0 5 1 o 816.983 836.805 0.00 1.37048 0.18
    1 6 -4 1 o 9.211 7.792 180.00 1.40455 0.00
    1 8 6 1 o 321.583 262.925 180.00 1.35080 0.11
    4 3 -2 1 o 7.197 8.520 0.00 1.38678 0.00
    3 7 5 1 o 108.871 107.029 180.00 1.36887 0.04
    2 -2 7 1 o 1909.969 2260.272 0.00 1.38636 0.49
    2 8 5 1 o 805.893 785.615 180.00 1.36851 0.28
    4 5 0 1 o 66.365 63.200 180.00 1.36720 0.02
    1 3 9 1 o 1587.599 1447.824 0.00 1.34757 0.40
    4 -2 3 1 o 2700.918 3221.805 0.00 1.38403 0.68
    1 -6 4 1 o 526.585 621.905 180.00 1.38394 0.14
    0 8 6 1 o 29.486 33.266 0.00 1.32456 0.01
    4 -2 -2 1 o 675.148 747.007 180.00 1.39740 0.15
    0 7 -3 1 o 443.029 496.387 0.00 1.38073 0.11
    3 -5 2 1 o 1806.125 2007.996 0.00 1.38009 0.53
    2 -4 -7 1 o 383.007 408.256 180.00 1.34275 0.09
    2 0 8 1 o 739.838 824.973 0.00 1.37915 0.17
    3 0 7 1 o 231.465 261.389 0.00 1.37783 0.04
    3 -3 5 1 o 387.225 443.957 180.00 1.37709 0.10
    4 5 5 1 o 257.665 299.889 0.00 1.34049 0.08
    1 -8 0 1 o 112.729 87.023 180.00 1.35578 0.03
    1 8 -1 1 o 136.550 151.198 180.00 1.37305 0.03
    4 0 -3 1 o 2.590 3.062 180.00 1.38714 0.00
    4 6 2 1 o 159.440 210.726 0.00 1.33447 0.06
    4 6 3 1 o 2.916 3.847 180.00 1.33400 0.00
    0 2 9 1 o 0.599 0.789 0.00 1.33382 0.00
    1 -5 -8 1 o 1280.951 1332.474 180.00 1.31273 0.35
    3 7 0 1 o 11.512 10.969 0.00 1.36755 0.00
    0 3 9 1 o 1.897 2.402 0.00 1.33018 0.00
    4 -3 0 1 o 15.315 17.508 0.00 1.38181 0.00
    1 4 9 1 o 0.501 0.630 180.00 1.32967 0.00
    1 2 9 1 o 11.056 10.241 0.00 1.34708 0.00
    4 1 -3 1 o 163.050 179.823 180.00 1.37987 0.04
    2 -6 3 1 o 137.515 123.634 180.00 1.36299 0.04
    3 -4 4 1 o 186.497 167.789 180.00 1.36287 0.05
    3 -2 6 1 o 538.776 482.527 0.00 1.36258 0.12
    3 2 -5 1 o 163.141 217.802 180.00 1.39105 0.05
    2 7 -2 1 o 55.962 65.856 180.00 1.37647 0.02
    3 -4 -5 1 o 85.525 88.571 180.00 1.34362 0.02
    2 -6 -6 1 o 1418.181 1742.103 180.00 1.30494 0.40
    2 3 -6 1 o 8.621 10.014 0.00 1.37472 0.00
    2 -7 1 1 o 238.774 267.965 0.00 1.34157 0.06
    4 -1 -3 1 o 10.716 12.423 0.00 1.37420 0.00
    4 -3 1 1 o 35.288 40.602 0.00 1.37409 0.01
    2 7 7 1 o 99.579 112.794 0.00 1.34132 0.03
    2 1 -7 1 o 117.696 96.012 180.00 1.35839 0.03
    3 -5 -4 1 o 80.751 94.279 0.00 1.34052 0.02
    1 -8 -5 1 o 0.539 0.662 180.00 1.30211 0.00
    4 2 6 1 o 591.198 700.956 180.00 1.34024 0.13
    4 3 6 1 o 98.497 121.092 180.00 1.33915 0.02
    4 4 6 1 o 24.678 26.675 0.00 1.32008 0.01
    0 1 9 1 o 0.400 0.427 0.00 1.31952 0.00
    4 -3 -1 1 o 56.157 57.155 180.00 1.37014 0.01
    4 6 4 1 o 23.697 24.215 0.00 1.31626 0.01
    1 7 -3 1 o 1197.473 1114.108 180.00 1.36595 0.30
    1 1 -8 1 o 508.566 678.533 0.00 1.33221 0.16
    1 9 4 1 o 21.796 22.148 180.00 1.31327 0.01
    3 5 -3 1 o 1624.478 1872.293 180.00 1.37731 0.52
    3 -2 -6 1 o 88.656 117.834 0.00 1.33143 0.02
    0 9 2 1 o 281.427 286.928 0.00 1.31318 0.07
    2 8 0 1 o 17.808 16.092 180.00 1.36340 0.00
    3 -6 -1 1 o 274.381 358.396 180.00 1.33075 0.08
    1 -7 3 1 o 0.473 0.619 0.00 1.33067 0.00
    0 9 3 1 o 202.477 215.836 0.00 1.31101 0.05
    1 9 3 1 o 1648.836 2039.628 180.00 1.32878 0.45
    1 1 9 1 o 104.587 127.228 0.00 1.32825 0.03
    1 9 2 1 o 592.742 696.650 180.00 1.32715 0.15
    0 4 9 1 o 923.227 1040.430 0.00 1.30904 0.24
    1 3 -7 1 o 445.296 460.819 180.00 1.34365 0.15
    3 -1 -6 1 o 1868.044 1956.497 0.00 1.34331 0.37
    3 6 -2 1 o 23.153 18.828 180.00 1.35813 0.01
    0 2 -8 1 o 496.022 564.036 180.00 1.32584 0.15
    2 -5 -7 1 o 94.365 121.548 180.00 1.28761 0.02
    3 -6 0 1 o 0.603 0.675 0.00 1.32362 0.00
    4 1 6 1 o 1.934 2.167 180.00 1.32321 0.00
    2 -1 8 1 o 169.784 190.496 0.00 1.32258 0.04
    3 4 -4 1 o 46.292 43.715 180.00 1.36779 0.01
    2 6 8 1 o 219.412 245.044 0.00 1.32232 0.06
    3 3 8 1 o 106.068 118.767 0.00 1.32227 0.02
    4 2 -3 1 o 303.970 209.775 0.00 1.35331 0.08
    3 -6 -2 1 o 55.472 60.525 180.00 1.32055 0.02
    3 0 -6 1 o 8.804 11.823 0.00 1.33682 0.00
    1 -2 8 1 o 63.320 66.301 180.00 1.31865 0.02
    3 2 8 1 o 1.456 1.511 0.00 1.31831 0.00
    3 6 7 1 o 75.845 78.821 180.00 1.31815 0.02
    2 -7 -5 1 o 6.687 7.655 180.00 1.28105 0.00
    4 6 1 1 o 567.802 585.849 180.00 1.31760 0.19
    4 -3 2 1 o 75.852 67.984 0.00 1.34792 0.02
    2 8 6 1 o 55.452 55.960 180.00 1.31563 0.02
    3 7 6 1 o 1298.463 1305.358 180.00 1.31527 0.40
    1 -8 1 1 o 3.528 3.556 180.00 1.31367 0.00
    1 5 9 1 o 6.852 8.094 0.00 1.29549 0.00
    3 -6 -3 1 o 52.091 62.979 0.00 1.29417 0.01
    4 -2 -3 1 o 1889.818 2031.185 180.00 1.34267 0.37
    4 4 -2 1 o 28.473 33.787 0.00 1.32742 0.01
    3 8 3 1 o 15.318 16.408 0.00 1.31052 0.00
    0 9 4 1 o 48.108 60.312 180.00 1.29251 0.01
    0 8 -2 1 o 132.719 144.840 180.00 1.30997 0.03
    4 -2 4 1 o 229.347 260.220 180.00 1.32614 0.05
    4 -3 -2 1 o 89.554 107.477 180.00 1.34050 0.02
    0 5 9 1 o 15.430 15.474 180.00 1.27278 0.00
    3 4 8 1 o 0.581 0.663 180.00 1.30875 0.00
    1 9 1 1 o 109.095 125.401 180.00 1.30854 0.02
    0 0 9 1 o 584.204 765.000 180.00 1.28894 0.16
    3 -5 3 1 o 1938.863 2183.623 0.00 1.32244 0.50
    3 -1 7 1 o 315.344 353.733 0.00 1.32192 0.06
    1 -7 -7 1 o 149.732 140.161 0.00 1.26884 0.04
    2 3 9 1 o 2.585 3.274 180.00 1.30431 0.00
    4 -1 5 1 o 213.332 232.544 0.00 1.32040 0.04
    4 5 6 1 o 11.328 14.427 180.00 1.28522 0.00
    3 -3 -6 1 o 147.844 184.885 180.00 1.30258 0.03
    4 5 -1 1 o 62.536 65.018 0.00 1.31847 0.02
    2 -4 6 1 o 921.230 955.457 0.00 1.31837 0.23
    1 7 8 1 o 0.394 0.481 0.00 1.28384 0.00
    0 5 -6 1 o 4.795 4.877 180.00 1.31702 0.00
    4 6 5 1 o 52.052 62.278 0.00 1.28321 0.02
    2 2 9 1 o 143.972 176.514 0.00 1.30002 0.03
    3 -6 1 1 o 80.865 99.262 0.00 1.29996 0.02
    1 9 5 1 o 419.131 487.067 180.00 1.28232 0.12
    0 9 1 1 o 24.591 29.358 0.00 1.29877 0.01
    3 8 4 1 o 375.050 445.881 180.00 1.29860 0.12
    0 6 -5 1 o 2594.110 2572.011 180.00 1.31412 0.68
    1 8 7 1 o 3.913 4.456 180.00 1.28035 0.00
    2 -5 5 1 o 2.151 2.155 0.00 1.31299 0.00
    0 9 5 1 o 0.026 0.028 0.00 1.25964 0.00
    0 4 -7 1 o 503.524 594.221 180.00 1.29495 0.15
    1 -3 -9 1 o 168.865 179.316 180.00 1.25860 0.04
    0 7 8 1 o 104.661 111.474 180.00 1.25809 0.03
    3 -5 -5 1 o 34.807 39.066 0.00 1.27646 0.01
    2 -2 -8 1 o 156.446 175.283 0.00 1.27634 0.03
    1 0 9 1 o 0.301 0.373 180.00 1.29330 0.00
    2 -7 2 1 o 3.157 4.020 180.00 1.29242 0.00
    2 -1 -8 1 o 0.105 0.114 0.00 1.27491 0.00
    2 4 9 1 o 955.975 1232.192 180.00 1.29179 0.21
    2 2 -7 1 o 196.677 240.083 180.00 1.30703 0.06
    1 -5 6 1 o 6.690 8.774 180.00 1.29119 0.00
    4 -3 3 1 o 1.050 1.329 0.00 1.30631 0.00
    3 8 2 1 o 88.796 111.905 0.00 1.30591 0.03
    4 0 6 1 o 134.612 178.166 180.00 1.29004 0.02
    0 8 7 1 o 177.195 193.858 180.00 1.25465 0.05
    1 8 -2 1 o 11.846 15.351 180.00 1.30481 0.00
    1 -6 -8 1 o 167.150 182.910 0.00 1.25319 0.04
    3 3 -5 1 o 9.967 13.859 0.00 1.33128 0.00
    2 9 3 1 o 0.773 1.026 180.00 1.28828 0.00
    4 0 0 2 o 3608.609 3202.912 180.00 1.35776 2.16
    2 6 -4 1 o 176.306 176.190 180.00 1.31677 0.05
    2 5 -5 1 o 69.877 69.805 0.00 1.31665 0.02
    4 6 0 1 o 252.611 327.674 180.00 1.28528 0.08
    5 2 2 1 o 433.206 397.608 180.00 1.26789 0.12
    4 -4 0 1 o 0.042 0.053 0.00 1.30048 0.00
    3 7 -1 1 o 4972.968 4864.289 180.00 1.31364 1.42
    2 -6 4 1 o 108.135 130.795 180.00 1.28337 0.03
    2 -3 7 1 o 5.046 5.994 180.00 1.29863 0.00
    3 1 -6 1 o 3776.324 3746.962 0.00 1.31275 0.90
    2 -8 -3 1 o 680.228 693.381 180.00 1.24792 0.19
    5 2 1 1 o 67.434 64.566 0.00 1.26573 0.02
    5 1 2 1 o 412.806 396.263 180.00 1.26562 0.10
    1 -2 -9 1 o 75.932 74.024 180.00 1.26518 0.02
    3 1 8 1 o 784.233 911.706 180.00 1.29732 0.13
    1 -8 -6 1 o 72.651 72.412 0.00 1.24656 0.02
    1 -6 5 1 o 75.336 84.751 180.00 1.28125 0.02
    4 3 -3 1 o 159.841 168.737 180.00 1.31064 0.04
    4 -3 -3 1 o 90.853 104.119 180.00 1.29620 0.02
    2 8 -1 1 o 35.649 39.864 180.00 1.30929 0.01
    4 -4 -1 1 o 1629.781 1905.079 0.00 1.29497 0.38
    2 1 9 1 o 0.016 0.019 0.00 1.27942 0.00
    3 5 8 1 o 1170.445 1341.327 180.00 1.27929 0.26
    2 -3 -8 1 o 68.895 71.186 0.00 1.26208 0.01
    4 0 -4 1 o 479.021 581.693 0.00 1.30744 0.09
    2 9 4 1 o 282.767 325.171 0.00 1.27757 0.08
    1 -4 7 1 o 212.982 245.092 180.00 1.27740 0.06
    2 -8 -2 1 o 37.320 39.135 0.00 1.26022 0.01
    3 -4 -6 1 o 106.745 112.290 180.00 1.25993 0.02
    1 -9 -3 1 o 528.688 498.681 180.00 1.24140 0.13
    1 2 -8 1 o 153.819 172.645 0.00 1.27590 0.04
    1 6 -5 1 o 6.819 9.139 0.00 1.29035 0.00
    2 -8 -1 1 o 1289.303 1380.177 180.00 1.25783 0.32
    4 -4 1 1 o 0.009 0.012 180.00 1.28982 0.00
    2 7 8 1 o 129.096 140.171 180.00 1.25665 0.03
    1 -1 -9 1 o 1051.123 1142.521 180.00 1.25640 0.26
    5 2 3 1 o 127.283 140.041 180.00 1.25511 0.03
    1 -4 -9 1 o 27.001 24.606 180.00 1.23734 0.01
    4 -1 -4 1 o 225.433 286.313 0.00 1.30088 0.04
    3 8 5 1 o 187.803 176.903 180.00 1.27144 0.06
    0 7 -4 1 o 6.629 8.840 0.00 1.28675 0.00
    5 3 2 1 o 2014.695 2220.090 180.00 1.25477 0.57
    3 -6 -4 1 o 66.421 73.425 180.00 1.25437 0.02
    4 7 3 1 o 0.069 0.077 180.00 1.25404 0.00
    1 5 -6 1 o 291.124 387.239 0.00 1.28581 0.08
    2 8 7 1 o 1497.188 1668.543 0.00 1.25354 0.43
    3 8 1 1 o 230.172 303.156 180.00 1.28527 0.06
    0 9 0 1 o 6.912 6.230 180.00 1.26935 0.00
    2 9 2 1 o 588.567 709.253 180.00 1.28327 0.15
    4 1 -4 1 o 177.506 202.028 0.00 1.29706 0.04
    2 -4 -8 1 o 118.683 108.146 0.00 1.23364 0.02
    5 1 1 1 o 414.238 378.870 0.00 1.26743 0.10
    4 7 2 1 o 159.513 173.143 0.00 1.25058 0.05
    5 1 3 1 o 1033.807 1083.664 0.00 1.24907 0.24
    5 3 1 1 o 26.205 27.295 0.00 1.24884 0.01
    1 6 9 1 o 313.067 324.118 180.00 1.24862 0.08
    4 4 7 1 o 3.905 4.038 180.00 1.24852 0.00
    3 -3 6 1 o 9.498 10.918 0.00 1.27948 0.00
    3 -4 5 1 o 1.219 1.405 0.00 1.27936 0.00
    2 5 9 1 o 8.594 8.662 180.00 1.26388 0.00
    2 7 -3 1 o 99.618 132.661 180.00 1.29208 0.02
    4 -2 -4 1 o 64.884 75.909 180.00 1.27810 0.01
    2 4 -6 1 o 514.439 683.787 0.00 1.29174 0.15
    1 -9 -2 1 o 724.438 719.303 180.00 1.24644 0.17
    5 3 3 1 o 3121.387 3085.109 180.00 1.24614 0.85
    0 1 -9 1 o 91.155 88.814 180.00 1.24533 0.02
    4 3 7 1 o 4.474 4.684 180.00 1.26067 0.00
    1 -8 2 1 o 202.381 212.832 0.00 1.26012 0.04
    1 9 0 1 o 6.125 6.746 0.00 1.27501 0.00
    4 7 4 1 o 344.641 328.195 0.00 1.24301 0.10
    4 -4 -2 1 o 315.279 331.046 0.00 1.27388 0.07
    0 6 9 1 o 424.481 434.838 180.00 1.22504 0.11
    2 -6 -7 1 o 543.620 558.890 180.00 1.22445 0.13
    2 0 -8 1 o 1106.029 1184.803 0.00 1.25795 0.26
    4 2 7 1 o 246.604 264.935 180.00 1.25767 0.04
    2 -8 0 1 o 1849.588 1735.070 180.00 1.24101 0.43
    2 -2 8 1 o 787.356 854.529 0.00 1.25694 0.17
    5 4 3 1 o 78.821 81.674 0.00 1.22310 0.02
    1 7 -4 1 o 8.362 7.688 180.00 1.27134 0.00
    1 -9 -4 1 o 1474.781 1527.804 0.00 1.22261 0.39
    2 -8 -4 1 o 177.689 184.389 0.00 1.22218 0.05
    1 9 6 1 o 329.194 303.210 0.00 1.23907 0.09
    2 -7 -6 1 o 38.309 39.847 0.00 1.22140 0.01
    4 6 6 1 o 743.067 677.199 0.00 1.23818 0.20
    5 1 0 1 o 1111.547 1242.697 0.00 1.25433 0.27
    5 0 1 1 o 269.932 303.070 0.00 1.25376 0.06
    1 -9 -1 1 o 445.079 402.815 180.00 1.23723 0.10
    3 7 7 1 o 110.745 123.642 0.00 1.25264 0.03
    2 9 5 1 o 76.604 85.353 180.00 1.25227 0.02
    0 3 -8 1 o 292.084 323.116 180.00 1.25146 0.08
    4 -4 2 1 o 1493.152 1504.392 180.00 1.26413 0.35
    1 0 -9 1 o 342.940 311.835 180.00 1.23317 0.09
    1 -7 4 1 o 708.038 746.191 180.00 1.24916 0.15
    5 2 0 1 o 12.338 12.871 0.00 1.24885 0.00
    0 9 6 1 o 313.043 331.630 0.00 1.21559 0.09
    2 9 1 1 o 103.917 107.481 0.00 1.26307 0.02
    5 0 2 1 o 0.056 0.057 0.00 1.24818 0.00
    3 -6 2 1 o 352.747 367.193 180.00 1.26231 0.09
    3 0 8 1 o 79.880 83.393 0.00 1.26162 0.01
    1 -1 9 1 o 19.677 19.296 0.00 1.24588 0.00
    3 2 -6 1 o 379.269 397.797 180.00 1.27379 0.09
    4 -2 5 1 o 1.751 1.847 180.00 1.25983 0.00
    5 3 0 1 o 12.097 11.408 0.00 1.22896 0.00
    5 0 0 1 o 142.218 137.048 0.00 1.24483 0.03
    4 5 -2 1 o 68.104 72.105 180.00 1.25948 0.02
    2 0 9 1 o 1134.110 1093.118 0.00 1.24473 0.22
    5 2 4 1 o 307.177 292.640 0.00 1.22869 0.07
    1 4 -7 1 o 0.327 0.349 0.00 1.25842 0.00
    5 4 2 1 o 160.367 157.008 0.00 1.22761 0.05
    4 2 -4 1 o 8.991 7.947 180.00 1.27089 0.00
    3 -2 7 1 o 240.372 261.716 0.00 1.25680 0.05
    1 -3 8 1 o 208.070 196.165 180.00 1.24206 0.05
    3 5 -4 1 o 95.218 101.461 0.00 1.28174 0.03
    3 -5 4 1 o 35.197 38.563 180.00 1.25646 0.01
    4 1 7 1 o 138.375 127.880 180.00 1.23982 0.02
    5 3 4 1 o 540.578 559.444 180.00 1.22385 0.13
    1 8 8 1 o 45.601 42.115 0.00 1.20662 0.01
    0 8 -3 1 o 461.717 422.397 0.00 1.23918 0.09
    2 6 9 1 o 371.066 385.585 0.00 1.22342 0.08
    4 -3 4 1 o 27.553 31.388 0.00 1.25343 0.01
    1 -7 -8 1 o 106.307 113.513 180.00 1.18803 0.03
    4 5 7 1 o 141.395 146.953 0.00 1.22246 0.03
    3 6 -3 1 o 3.653 4.333 180.00 1.27750 0.00
    5 4 4 1 o 19.229 17.566 0.00 1.20541 0.00
    3 6 8 1 o 393.411 352.897 0.00 1.23697 0.09
    3 -7 -1 1 o 529.238 554.600 180.00 1.22095 0.13
    3 8 0 1 o 61.747 68.400 0.00 1.25079 0.02
    1 -5 -9 1 o 1581.965 1462.605 180.00 1.20354 0.36
    1 -8 -7 1 o 31.441 33.119 0.00 1.18500 0.01
    5 1 4 1 o 408.506 429.296 180.00 1.21946 0.09
    4 7 5 1 o 543.301 571.871 0.00 1.21859 0.15
    5 4 1 1 o 96.109 101.169 0.00 1.21850 0.03
    2 -7 3 1 o 209.156 187.302 180.00 1.23410 0.04
    3 -1 -7 1 o 103.537 92.889 0.00 1.23389 0.02
    4 7 1 1 o 202.175 183.601 0.00 1.23298 0.06
    3 -7 -2 1 o 606.646 647.976 180.00 1.21657 0.15
    0 3 10 1 o 32.515 33.249 180.00 1.19985 0.01
    3 8 6 1 o 567.849 519.894 0.00 1.23179 0.16
    2 3 -7 1 o 90.094 88.093 180.00 1.24599 0.02
    1 3 10 1 o 337.378 361.314 0.00 1.21554 0.07
    2 9 6 1 o 149.224 159.925 180.00 1.21487 0.04
    1 -9 0 1 o 1415.499 1507.798 180.00 1.21467 0.27
    4 -1 6 1 o 134.123 128.242 0.00 1.24422 0.02
    4 4 -3 1 o 63.879 70.474 180.00 1.25628 0.02
    5 0 3 1 o 46.077 43.657 180.00 1.22865 0.01
    3 -2 -7 1 o 1.895 1.815 0.00 1.22828 0.00
    0 9 -1 1 o 3.562 3.457 180.00 1.22784 0.00
    5 1 -1 1 o 456.311 446.005 0.00 1.22764 0.10
    4 -3 -4 1 o 32.239 30.247 180.00 1.24156 0.01
    2 1 -8 1 o 20.271 20.097 180.00 1.22724 0.00
    1 2 10 1 o 562.689 559.060 180.00 1.21168 0.12
    2 -8 1 1 o 467.960 462.508 180.00 1.21141 0.10
    4 6 -1 1 o 954.198 891.161 0.00 1.24079 0.27
    2 -5 -8 1 o 1.378 1.534 0.00 1.19380 0.00
    4 -4 -3 1 o 608.498 557.552 0.00 1.23940 0.12
    1 7 9 1 o 110.211 122.572 180.00 1.19326 0.03
    3 -3 -7 1 o 1184.465 1130.271 0.00 1.20896 0.19
    3 4 -5 1 o 725.114 767.186 180.00 1.26288 0.19
    3 7 -2 1 o 595.591 666.168 180.00 1.25084 0.15
    1 -9 -5 1 o 3436.204 3755.220 0.00 1.19186 0.90
    3 -5 -6 1 o 509.638 475.316 0.00 1.20748 0.10
    1 4 10 1 o 138.607 126.183 180.00 1.20577 0.03
    3 -6 -5 1 o 425.643 386.873 180.00 1.20483 0.09
    5 5 3 1 o 23.251 24.893 0.00 1.18822 0.01
    2 8 -2 1 o 2197.467 2156.185 180.00 1.24650 0.48
    0 4 10 1 o 703.064 750.550 0.00 1.18754 0.15
    5 2 -1 1 o 13.469 14.187 180.00 1.21894 0.00
    1 9 7 1 o 148.480 158.464 0.00 1.18729 0.04
    1 8 -3 1 o 4.097 3.726 0.00 1.23170 0.00
    2 -5 6 1 o 54.542 58.147 180.00 1.21739 0.01
    5 -1 2 1 o 457.232 487.554 0.00 1.21738 0.09
    2 -8 -5 1 o 224.088 236.981 0.00 1.18539 0.06
    1 9 -1 1 o 25.750 23.668 0.00 1.22987 0.00
    2 9 0 1 o 3.379 3.093 180.00 1.22974 0.00
    3 3 9 1 o 287.629 312.078 0.00 1.21574 0.05
    3 -1 8 1 o 1.742 1.896 0.00 1.21475 0.00
    3 -7 -3 1 o 973.474 1022.155 0.00 1.19921 0.24
    0 2 10 1 o 405.124 426.283 180.00 1.19913 0.09
    3 -6 3 1 o 204.961 220.397 0.00 1.21422 0.05
    0 8 8 1 o 814.555 833.345 180.00 1.18229 0.21
    1 10 3 1 o 4.979 5.488 0.00 1.19804 0.00
    1 1 -9 1 o 962.695 1070.352 180.00 1.19779 0.24
    1 3 -8 1 o 1027.878 1031.688 180.00 1.21230 0.27
    5 -1 1 1 o 688.470 709.179 0.00 1.22615 0.14
    4 -4 3 1 o 695.767 726.553 180.00 1.22599 0.15
    3 -7 0 1 o 1.561 1.555 0.00 1.21194 0.00
    2 -4 7 1 o 5348.166 5302.184 0.00 1.21182 1.16
    5 4 0 1 o 1.857 2.118 180.00 1.19665 0.00
    3 0 -7 1 o 0.435 0.455 180.00 1.22524 0.00
    4 -1 -5 1 o 1.519 1.603 0.00 1.22429 0.00
    1 1 10 1 o 2525.767 2874.799 0.00 1.19458 0.53
    3 2 9 1 o 319.488 305.424 0.00 1.20918 0.05
    4 0 7 1 o 1.999 1.902 180.00 1.20894 0.00
    0 6 -6 1 o 1230.456 1168.843 180.00 1.20886 0.29
    3 4 9 1 o 275.927 261.193 0.00 1.20865 0.05
    5 0 -1 1 o 34.093 35.495 180.00 1.22229 0.01
    1 -6 -9 1 o 4.077 4.033 180.00 1.16021 0.00
    0 2 -9 1 o 0.065 0.072 180.00 1.19265 0.00
    5 -1 0 1 o 831.919 873.469 180.00 1.22134 0.17
    5 4 5 1 o 2.994 2.973 0.00 1.17618 0.00
    5 5 4 1 o 25.220 24.846 0.00 1.17515 0.01
    5 2 5 1 o 1.056 1.150 180.00 1.19111 0.00
    2 -7 -7 1 o 74.727 74.931 0.00 1.15767 0.02
    4 3 -4 1 o 0.132 0.120 180.00 1.23167 0.00
    5 3 5 1 o 529.209 571.152 0.00 1.18998 0.12
    1 10 4 1 o 72.572 78.355 180.00 1.18991 0.02
    4 -5 0 1 o 331.248 350.931 180.00 1.21793 0.08
    5 5 2 1 o 35.042 37.646 0.00 1.18905 0.01
    3 9 3 1 o 381.897 339.459 0.00 1.20358 0.10
    4 -5 -1 1 o 1.935 2.081 180.00 1.21691 0.00
    2 -6 5 1 o 8.148 7.285 0.00 1.20309 0.00
    4 7 0 1 o 336.934 302.067 180.00 1.20296 0.09
    4 -5 -2 1 o 15.107 13.573 180.00 1.20275 0.00
    0 10 4 1 o 1687.449 1715.418 180.00 1.17160 0.38
    2 8 8 1 o 3.260 3.480 180.00 1.18687 0.00
    0 5 -7 1 o 135.458 127.858 0.00 1.20151 0.03
    3 -7 -4 1 o 60.494 62.739 180.00 1.17047 0.01
    2 3 10 1 o 161.278 172.460 0.00 1.18626 0.03
    0 7 9 1 o 53.183 55.333 0.00 1.16984 0.01
    3 7 8 1 o 3276.904 3500.292 0.00 1.18561 0.75
    0 1 10 1 o 3.627 3.855 0.00 1.18543 0.00
    4 0 -5 1 o 399.235 418.153 0.00 1.22614 0.07
    4 6 7 1 o 1030.912 1094.022 180.00 1.18501 0.23
    1 -8 3 1 o 320.739 333.295 180.00 1.19959 0.06
    2 -1 9 1 o 152.628 161.236 180.00 1.19927 0.03
    1 -9 -6 1 o 944.254 869.233 0.00 1.15180 0.24
    1 5 10 1 o 98.932 102.491 180.00 1.18333 0.02
    3 3 -6 1 o 167.939 176.758 0.00 1.22381 0.04
    3 8 7 1 o 16.313 16.853 180.00 1.18313 0.00
    4 7 6 1 o 90.183 93.051 180.00 1.18305 0.02
    3 9 4 1 o 360.809 405.965 180.00 1.19767 0.09
    5 0 4 1 o 376.548 428.640 0.00 1.19706 0.07
    5 3 -1 1 o 1294.026 1481.172 0.00 1.19706 0.32
    0 10 3 1 o 488.980 498.194 0.00 1.18209 0.10
    0 7 -5 1 o 466.474 541.972 180.00 1.19673 0.10
    3 9 2 1 o 167.945 196.079 0.00 1.19663 0.04
    5 -1 3 1 o 1.457 1.702 0.00 1.19588 0.00
    1 -9 1 1 o 68.361 68.670 0.00 1.18088 0.01
    4 -2 -5 1 o 381.371 360.625 180.00 1.20870 0.06
    0 10 2 1 o 1814.143 1821.597 0.00 1.18044 0.35
    2 5 -6 1 o 188.371 176.708 0.00 1.20842 0.05
    4 -4 -4 1 o 254.756 293.993 180.00 1.19470 0.04
    2 4 10 1 o 16.140 16.156 0.00 1.18003 0.00
    0 9 7 1 o 402.785 407.674 180.00 1.16396 0.10
    5 1 5 1 o 1655.723 1658.330 180.00 1.17947 0.30
    0 5 10 1 o 14.838 14.928 0.00 1.16333 0.00
    1 10 2 1 o 449.737 506.148 0.00 1.19350 0.09
    2 -6 -8 1 o 2731.451 2588.346 0.00 1.14587 0.56
    2 6 -5 1 o 129.655 136.666 0.00 1.21829 0.03
    3 -4 -7 1 o 63.244 63.375 180.00 1.17781 0.01
    4 -5 1 1 o 140.181 124.097 180.00 1.20571 0.03
    5 5 1 1 o 1668.747 1671.385 0.00 1.17756 0.45
    3 -7 1 1 o 88.412 95.838 0.00 1.19038 0.02
    1 -2 9 1 o 10.442 11.302 180.00 1.19019 0.00
    5 -1 -1 1 o 14.454 12.654 180.00 1.20343 0.00
    3 1 -7 1 o 550.642 485.004 0.00 1.20320 0.11
    4 4 8 1 o 1157.508 1132.954 180.00 1.17521 0.20
    3 1 9 1 o 47.297 51.067 0.00 1.18961 0.01
    4 8 3 1 o 205.619 200.086 0.00 1.17432 0.05
    3 5 9 1 o 1225.098 1316.606 180.00 1.18860 0.23
    4 1 -5 1 o 131.625 144.219 0.00 1.21404 0.03
    2 7 9 1 o 5.457 5.329 180.00 1.17401 0.00
    2 -3 8 1 o 101.004 108.062 0.00 1.18717 0.02
    2 -8 -6 1 o 4525.391 4331.136 0.00 1.14055 1.06
    2 -8 2 1 o 393.557 399.658 180.00 1.17170 0.08
    3 3 1 2 o 1450.307 1433.603 0.00 1.24597 2.93
    1 -6 6 1 o 0.264 0.283 180.00 1.18588 0.00
    2 2 -8 1 o 157.050 168.619 180.00 1.18569 0.04
    2 -3 -9 1 o 57.798 57.144 0.00 1.15545 0.01
    1 -5 7 1 o 125.739 133.395 180.00 1.18455 0.03
    1 10 5 1 o 31.936 33.461 0.00 1.16987 0.01
    3 -4 6 1 o 301.432 354.175 0.00 1.19659 0.06
    2 7 -4 1 o 6.279 5.846 180.00 1.20820 0.00
    2 9 7 1 o 396.923 421.757 0.00 1.16859 0.10
    4 8 4 1 o 320.109 340.662 0.00 1.16835 0.08
    4 3 8 1 o 7.795 7.921 0.00 1.18208 0.00
    0 10 1 1 o 1442.760 1519.154 0.00 1.16682 0.25
    4 -3 -5 1 o 134.393 134.263 0.00 1.18086 0.02
    5 5 5 1 o 190.470 173.141 180.00 1.15099 0.05
    3 8 -1 1 o 286.549 251.772 0.00 1.20569 0.07
    4 -3 5 1 o 214.931 244.694 0.00 1.19365 0.04
    1 0 10 1 o 497.771 516.881 180.00 1.16584 0.10
    1 6 10 1 o 78.724 71.649 180.00 1.15026 0.02
    2 2 10 1 o 296.112 296.079 0.00 1.17981 0.05
    0 10 5 1 o 51.999 47.613 180.00 1.14992 0.01
    3 9 5 1 o 361.158 361.206 0.00 1.17946 0.09
    3 -6 -6 1 o 178.080 164.049 0.00 1.14928 0.03
    0 9 -2 1 o 49.386 49.551 180.00 1.17783 0.01
    2 -2 -9 1 o 746.855 750.737 0.00 1.16327 0.14
    2 -9 -2 1 o 13.255 12.454 0.00 1.14780 0.00
    5 1 -2 1 o 105.440 113.986 180.00 1.18986 0.02
    4 -5 -3 1 o 19.568 19.549 180.00 1.17677 0.00
    4 -2 6 1 o 350.289 378.640 180.00 1.18984 0.06
    1 10 1 1 o 70.003 69.872 0.00 1.17671 0.01
    4 2 8 1 o 649.571 645.858 180.00 1.17640 0.09
    2 5 10 1 o 260.703 256.655 0.00 1.16169 0.05
    0 4 -8 1 o 50.415 49.578 180.00 1.17569 0.01
    1 -2 -10 1 o 52.007 49.318 180.00 1.14602 0.01
    5 0 -2 1 o 5.871 6.311 0.00 1.18826 0.00
    1 5 -7 1 o 157.353 152.228 180.00 1.17497 0.04
    4 6 -2 1 o 2673.141 2867.413 0.00 1.18796 0.67
    1 6 -6 1 o 4.041 4.325 180.00 1.18750 0.00
    3 -3 7 1 o 6.942 7.429 180.00 1.18742 0.00
    5 -2 1 1 o 16.061 17.187 180.00 1.18725 0.00
    0 0 10 1 o 1746.715 1719.843 0.00 1.16005 0.39
    3 -5 5 1 o 8.036 8.609 0.00 1.18683 0.00
    5 6 3 1 o 21.930 20.802 180.00 1.14451 0.01
    2 9 -1 1 o 489.800 527.861 180.00 1.18631 0.09
    1 -3 -10 1 o 53.903 51.197 0.00 1.14404 0.01
    2 -1 -9 1 o 327.668 326.652 0.00 1.15913 0.06
    5 -2 0 1 o 2.515 2.711 0.00 1.18614 0.00
    2 -9 -1 1 o 1.261 1.202 180.00 1.14306 0.00
    3 6 9 1 o 256.726 262.306 0.00 1.15745 0.05
    5 6 2 1 o 392.198 375.052 180.00 1.14232 0.10
    2 -7 4 1 o 6.171 6.400 0.00 1.17091 0.00
    2 10 3 1 o 2162.974 2244.443 180.00 1.17089 0.47
    2 -9 -3 1 o 0.102 0.098 0.00 1.14138 0.00
    4 5 8 1 o 2.755 2.795 180.00 1.15642 0.00
    4 5 -3 1 o 25.428 30.098 180.00 1.19489 0.01
    5 0 5 1 o 643.571 652.864 180.00 1.15613 0.11
    1 -7 5 1 o 133.730 143.123 180.00 1.16895 0.03
    5 5 0 1 o 40.320 39.351 0.00 1.15478 0.01
    1 10 6 1 o 0.302 0.289 180.00 1.13964 0.00
    1 7 -5 1 o 159.135 159.665 180.00 1.18155 0.03
    4 -5 2 1 o 101.404 101.459 0.00 1.18140 0.02
    4 8 2 1 o 2329.083 2490.635 0.00 1.16834 0.60
    4 -1 7 1 o 0.496 0.536 0.00 1.16785 0.00
    1 2 -9 1 o 144.034 134.124 180.00 1.15335 0.03
    2 4 -7 1 o 1153.472 1146.861 0.00 1.17998 0.28
    5 4 6 1 o 0.001 0.001 180.00 1.13788 0.00
    0 8 -4 1 o 438.386 465.191 180.00 1.16677 0.08
    3 -5 -7 1 o 88.128 82.569 180.00 1.13751 0.01
    2 10 4 1 o 104.493 108.817 180.00 1.16592 0.02
    4 -4 4 1 o 84.133 84.216 180.00 1.17874 0.02
    5 2 -2 1 o 846.275 847.461 0.00 1.17872 0.18
    1 -8 -8 1 o 64.536 59.164 180.00 1.12112 0.01
    1 -1 -10 1 o 764.361 709.895 180.00 1.13659 0.16
    2 -4 -9 1 o 56.568 52.629 0.00 1.13637 0.01
    1 -4 8 1 o 128.061 131.705 180.00 1.16512 0.03
    4 8 5 1 o 167.344 150.661 0.00 1.15098 0.04
    4 2 -5 1 o 36.854 39.903 0.00 1.18920 0.01
    3 9 1 1 o 710.024 714.300 180.00 1.17748 0.16
    3 9 6 1 o 782.842 702.167 0.00 1.15057 0.19
    5 6 4 1 o 1.584 1.470 180.00 1.13566 0.00
    1 9 -2 1 o 1263.214 1266.970 0.00 1.17690 0.21
    5 4 -1 1 o 77.029 78.173 180.00 1.16404 0.02
    2 10 2 1 o 682.510 692.852 180.00 1.16402 0.14
    5 -1 4 1 o 482.521 487.417 180.00 1.16360 0.08
    2 10 5 1 o 473.480 431.166 180.00 1.14955 0.11
    5 -2 2 1 o 6.508 6.441 0.00 1.17609 0.00
    3 6 -4 1 o 228.449 279.624 180.00 1.19676 0.05
    1 8 9 1 o 12.710 11.927 0.00 1.13335 0.00
    3 -7 -5 1 o 3047.020 2872.416 180.00 1.13274 0.64
    5 -1 -2 1 o 160.106 151.941 0.00 1.17406 0.03
    2 1 10 1 o 436.207 426.478 0.00 1.16127 0.07
    5 3 6 1 o 1239.433 1169.979 180.00 1.14739 0.23
    3 -2 8 1 o 41.946 40.688 180.00 1.16057 0.01
    5 -2 -1 1 o 4.961 4.837 180.00 1.17285 0.00
    3 7 -3 1 o 217.519 228.658 0.00 1.18373 0.05
    3 -6 4 1 o 659.476 651.651 0.00 1.15949 0.13
    1 -4 -10 1 o 85.351 81.546 0.00 1.13082 0.02
    5 2 6 1 o 20.341 19.291 0.00 1.14544 0.00
    1 9 8 1 o 442.738 423.726 0.00 1.13061 0.11
    3 0 9 1 o 141.921 142.636 0.00 1.15885 0.02
    4 4 -4 1 o 307.840 316.223 180.00 1.18298 0.07
    4 1 8 1 o 21.160 21.325 0.00 1.15870 0.00
    3 -7 2 1 o 610.014 620.978 180.00 1.15821 0.13
    0 6 10 1 o 0.271 0.262 180.00 1.12935 0.00
    3 2 -7 1 o 7.534 8.072 0.00 1.16985 0.00
    1 -10 -2 1 o 347.825 339.656 180.00 1.12874 0.07
    2 0 -9 1 o 1548.024 1474.033 0.00 1.14340 0.31
    3 5 -5 1 o 127.652 139.000 180.00 1.19089 0.03
    1 -10 -3 1 o 82.518 81.277 0.00 1.12779 0.02
    0 10 0 1 o 924.498 884.627 0.00 1.14241 0.14
    5 3 -2 1 o 4562.684 4650.934 0.00 1.15586 1.00
    2 8 -3 1 o 48.530 48.209 0.00 1.17956 0.01
    0 8 9 1 o 395.484 342.242 180.00 1.11083 0.09
    1 -7 -9 1 o 268.211 232.306 180.00 1.11060 0.06
    5 -2 3 1 o 86.008 80.426 180.00 1.15365 0.02
    4 7 7 1 o 2.993 2.865 180.00 1.13930 0.00
    2 -9 -4 1 o 4.960 4.812 180.00 1.12436 0.00
    1 -9 2 1 o 1293.263 1228.853 0.00 1.13863 0.21
    0 9 8 1 o 0.184 0.160 0.00 1.10814 0.00
    2 -5 -9 1 o 33.393 29.122 0.00 1.10765 0.01
    1 -5 -10 1 o 1269.578 1106.795 180.00 1.10749 0.24
    4 8 1 1 o 791.205 704.269 0.00 1.15095 0.19
    4 7 -1 1 o 277.761 279.237 180.00 1.16315 0.07
    1 10 0 1 o 78.569 71.875 180.00 1.14917 0.01
    1 -9 -7 1 o 1177.016 1017.642 0.00 1.10535 0.27
    3 -2 -8 1 o 93.949 86.884 180.00 1.13488 0.01
    0 3 -9 1 o 96.134 88.852 0.00 1.13477 0.02
    1 -10 -1 1 o 79.939 71.623 0.00 1.11913 0.01
    0 10 6 1 o 956.395 852.739 180.00 1.11885 0.22
    2 -2 9 1 o 14.047 13.372 0.00 1.14672 0.00
    2 6 10 1 o 216.241 203.488 180.00 1.13287 0.04
    2 10 1 1 o 408.216 388.705 0.00 1.14592 0.08
    5 1 6 1 o 316.391 299.344 180.00 1.13223 0.05
    1 4 -8 1 o 290.842 276.164 0.00 1.14564 0.07
    5 5 6 1 o 1683.978 1472.748 180.00 1.11774 0.35
    1 8 -4 1 o 118.185 121.996 0.00 1.15794 0.02
    5 6 5 1 o 63.345 54.147 180.00 1.11653 0.01
    1 -10 -4 1 o 2.616 2.237 0.00 1.11636 0.00
    1 -3 9 1 o 3334.305 3204.571 0.00 1.13013 0.71
    3 4 -6 1 o 21.089 22.846 180.00 1.16692 0.00
    4 -4 -5 1 o 46.593 44.402 180.00 1.14324 0.01
    5 6 1 1 o 2.114 2.053 0.00 1.12929 0.00
    3 8 8 1 o 4.034 3.941 0.00 1.12897 0.00
    1 -1 10 1 o 4721.877 4686.750 180.00 1.12793 0.95
    4 -5 -4 1 o 981.771 946.021 0.00 1.14121 0.17
    2 -9 -5 1 o 156.894 133.883 0.00 1.09810 0.03
    2 -9 0 1 o 2.044 2.030 0.00 1.12757 0.00
    4 6 8 1 o 89.792 89.591 0.00 1.12736 0.02
    4 -6 -1 1 o 637.371 616.481 0.00 1.13992 0.13
    3 -8 -3 1 o 36.431 31.343 0.00 1.11180 0.01
    0 1 -10 1 o 67.972 67.606 180.00 1.12515 0.01
    4 -2 -6 1 o 1710.325 1620.226 180.00 1.13837 0.22
    2 -8 3 1 o 1143.188 1139.914 180.00 1.12492 0.20
    1 -10 -5 1 o 473.735 404.479 180.00 1.09537 0.10
    4 -6 0 1 o 29.978 28.105 0.00 1.13787 0.01
    4 8 6 1 o 160.401 154.615 180.00 1.12366 0.04
    3 -8 -1 1 o 35.697 34.242 0.00 1.12347 0.01
    2 3 -8 1 o 144.997 133.445 0.00 1.13667 0.03
    1 7 10 1 o 229.508 199.747 0.00 1.10921 0.05
    3 -1 -8 1 o 0.091 0.084 0.00 1.13642 0.00
    2 10 6 1 o 50.649 48.247 180.00 1.12318 0.01
    5 -2 -2 1 o 242.152 225.352 0.00 1.14858 0.04
    4 -1 -6 1 o 90.351 84.447 180.00 1.14840 0.01
    3 -8 -2 1 o 78.587 74.126 180.00 1.12282 0.02
    1 -8 4 1 o 153.785 141.562 180.00 1.13597 0.03
    3 9 0 1 o 176.429 167.402 180.00 1.14782 0.04
    3 -3 -8 1 o 5777.765 5392.746 0.00 1.12235 0.84
    2 -7 -8 1 o 5.110 4.371 0.00 1.09314 0.00
    4 -5 3 1 o 209.124 200.080 0.00 1.14713 0.04
    4 0 -6 1 o 1792.380 1721.033 180.00 1.14695 0.28
    5 0 -3 1 o 40.531 38.494 0.00 1.14559 0.01
    1 3 11 1 o 9.802 8.512 0.00 1.10580 0.00
    2 -8 -7 1 o 846.061 727.648 0.00 1.09067 0.18
    2 8 9 1 o 170.100 152.674 0.00 1.11925 0.04
    2 0 10 1 o 1.217 1.151 180.00 1.13228 0.00
    5 1 -3 1 o 26.316 24.870 180.00 1.14408 0.00
    4 -6 -2 1 o 9.687 9.237 0.00 1.13108 0.00
    3 4 10 1 o 122.223 107.257 0.00 1.11795 0.02
    3 7 9 1 o 352.426 307.936 0.00 1.11777 0.07
    4 3 -5 1 o 80.492 75.313 0.00 1.15387 0.02
    3 8 -2 1 o 80.175 74.111 180.00 1.15357 0.02
    2 1 -9 1 o 5.817 5.041 180.00 1.11745 0.00
    4 0 8 1 o 509.544 487.585 0.00 1.13053 0.07
    0 7 10 1 o 14.251 12.254 0.00 1.08818 0.00
    5 -3 0 1 o 601.593 577.250 0.00 1.14222 0.11
    2 9 8 1 o 44.226 37.786 180.00 1.11672 0.01
    1 0 -10 1 o 31.676 26.973 0.00 1.11657 0.01
    2 -5 7 1 o 139.140 135.648 180.00 1.12918 0.03
    1 10 7 1 o 643.816 542.684 180.00 1.10157 0.15
    5 -3 1 1 o 737.269 719.187 0.00 1.14030 0.13
    1 4 11 1 o 187.087 157.833 0.00 1.10104 0.03
    3 -4 -8 1 o 14.261 12.122 180.00 1.09989 0.00
    3 0 -8 1 o 146.807 148.573 180.00 1.12684 0.03
    3 -8 0 1 o 181.142 151.580 0.00 1.11372 0.04
    3 9 7 1 o 181.702 152.872 0.00 1.11331 0.04
    2 -6 6 1 o 393.602 397.580 0.00 1.12546 0.07
    4 -6 1 1 o 695.858 703.259 0.00 1.12509 0.14
    4 -6 -3 1 o 423.133 363.031 0.00 1.11208 0.08
    2 9 -2 1 o 7.792 7.094 180.00 1.13612 0.00
    5 -1 -3 1 o 532.724 485.023 0.00 1.13571 0.08
    4 8 0 1 o 631.917 612.611 0.00 1.12363 0.14
    5 4 -2 1 o 0.005 0.005 180.00 1.12327 0.00
    5 -1 5 1 o 2397.427 2283.734 180.00 1.12311 0.37
    0 9 -3 1 o 136.111 128.403 180.00 1.12280 0.02
    5 5 -1 1 o 272.212 255.396 0.00 1.12261 0.06
    0 10 -1 1 o 1547.029 1347.687 0.00 1.10919 0.22
    0 10 7 1 o 1557.413 1336.719 180.00 1.08066 0.35
    5 -2 4 1 o 211.664 194.299 0.00 1.12181 0.03
    5 7 3 1 o 215.158 183.511 180.00 1.09508 0.05
    5 0 6 1 o 209.373 182.882 180.00 1.10886 0.03
    5 -3 -1 1 o 49.819 46.716 0.00 1.13318 0.01
    3 3 10 1 o 836.018 760.543 180.00 1.12079 0.12
    5 4 7 1 o 128.470 109.621 180.00 1.09324 0.02
    4 -2 7 1 o 2622.893 2375.894 180.00 1.11978 0.38
    5 2 -3 1 o 176.700 168.309 0.00 1.13131 0.03
    3 -1 9 1 o 317.905 286.958 180.00 1.11945 0.05
    5 6 0 1 o 218.760 190.648 0.00 1.10649 0.05
    4 3 9 1 o 1.053 0.918 0.00 1.10636 0.00
    4 -3 6 1 o 5.980 5.708 0.00 1.13078 0.00
    4 6 -3 1 o 366.698 349.988 180.00 1.13046 0.08
    0 3 11 1 o 397.325 340.884 180.00 1.09179 0.07
    3 -7 3 1 o 1282.905 1126.844 0.00 1.11799 0.24
    3 -8 -4 1 o 10.470 8.995 180.00 1.09132 0.00
    4 -3 -6 1 o 50.615 44.172 0.00 1.11775 0.01
    3 -4 7 1 o 52.627 45.633 0.00 1.11753 0.01
    3 -6 -7 1 o 83.252 71.567 0.00 1.09098 0.01
    3 5 10 1 o 9.792 8.435 180.00 1.10466 0.00
    3 -5 6 1 o 127.817 109.454 0.00 1.11713 0.02
    5 7 2 1 o 365.677 314.647 180.00 1.09062 0.09
    2 -4 8 1 o 1624.326 1389.182 0.00 1.11702 0.30
    1 -6 -10 1 o 5.322 4.979 180.00 1.07588 0.00
    2 6 -6 1 o 41.495 41.544 180.00 1.12822 0.01
    5 7 4 1 o 3260.904 2806.645 180.00 1.08985 0.77
    3 3 -7 1 o 60.236 60.684 180.00 1.12796 0.01
    4 4 9 1 o 449.982 379.961 180.00 1.10334 0.07
    1 3 -9 1 o 727.884 611.958 180.00 1.10309 0.16
    5 -3 2 1 o 471.845 477.391 180.00 1.12758 0.08
    2 -9 1 1 o 8.651 7.264 0.00 1.10260 0.00
    3 -7 -6 1 o 1.495 1.286 0.00 1.08873 0.00
    0 2 11 1 o 2191.179 1885.828 180.00 1.08871 0.40
    5 6 6 1 o 1.627 1.400 0.00 1.08862 0.00
    0 6 -7 1 o 11.026 9.079 0.00 1.11498 0.00
    4 -4 5 1 o 1829.090 1877.135 0.00 1.12581 0.31
    1 10 -1 1 o 0.003 0.002 0.00 1.11308 0.00
    1 2 11 1 o 93.615 79.331 0.00 1.10028 0.02
    3 2 10 1 o 194.345 164.194 0.00 1.11294 0.03
    0 7 -6 1 o 8.081 6.828 180.00 1.11290 0.00
    1 5 11 1 o 521.678 445.204 0.00 1.08638 0.09
    1 -10 0 1 o 988.205 840.348 0.00 1.09975 0.15
    2 -6 -9 1 o 705.286 663.805 0.00 1.07145 0.12
    4 1 -6 1 o 0.006 0.005 180.00 1.13417 0.00
    5 3 7 1 o 346.807 295.654 0.00 1.09906 0.05
    4 -5 -5 1 o 69.447 59.251 0.00 1.09869 0.01
    0 4 11 1 o 37.043 31.246 0.00 1.08498 0.01
    4 9 3 1 o 206.174 175.671 180.00 1.09781 0.05
    0 5 11 1 o 308.989 276.768 180.00 1.06881 0.05
    3 10 3 1 o 82.525 72.312 0.00 1.10857 0.02
    2 7 10 1 o 685.117 583.769 0.00 1.09588 0.13
    1 9 -3 1 o 141.924 128.523 0.00 1.11966 0.02
    4 9 4 1 o 31.664 26.986 180.00 1.09550 0.01
    2 -1 10 1 o 496.494 423.159 0.00 1.09516 0.08
    5 2 7 1 o 72.902 62.128 180.00 1.09478 0.01
    3 10 5 1 o 0.004 0.003 180.00 1.09474 0.00
    3 1 -8 1 o 73.653 64.400 0.00 1.10696 0.01
    3 -8 1 1 o 14.551 12.387 180.00 1.09435 0.00
    1 -10 -6 1 o 204.052 176.395 180.00 1.06639 0.04
    3 10 4 1 o 10.131 8.839 0.00 1.10659 0.00
    2 10 0 1 o 229.764 202.738 180.00 1.11811 0.04
    4 5 -4 1 o 336.500 336.053 0.00 1.12847 0.07
    2 -7 5 1 o 146.229 127.487 180.00 1.10632 0.03
    2 7 -5 1 o 31.551 31.831 0.00 1.12796 0.01
    4 7 -2 1 o 26.318 22.033 180.00 1.11656 0.01
    2 -9 -6 1 o 96.681 82.179 180.00 1.06452 0.02
    5 -2 -3 1 o 3.701 2.997 0.00 1.11529 0.00
    5 5 7 1 o 9.181 8.179 180.00 1.07779 0.00
    1 -9 3 1 o 15.098 12.994 0.00 1.09083 0.00
    1 -5 8 1 o 1207.408 1039.363 180.00 1.09083 0.24
    4 7 8 1 o 14.353 12.354 0.00 1.09031 0.00
    4 5 9 1 o 16.864 14.518 180.00 1.09027 0.00
    3 -3 8 1 o 6.682 5.563 180.00 1.10264 0.00
    4 -6 2 1 o 479.224 398.010 0.00 1.10263 0.09
    5 -3 -2 1 o 1324.207 1083.101 0.00 1.11394 0.20
    1 11 3 1 o 391.750 337.242 0.00 1.08953 0.07
    0 5 -8 1 o 266.653 222.409 180.00 1.10180 0.06
    0 1 11 1 o 213.657 201.501 180.00 1.07598 0.04
    3 -6 5 1 o 14.846 12.364 180.00 1.10147 0.00
    2 5 -7 1 o 229.679 194.509 180.00 1.11275 0.05
    2 10 7 1 o 1356.762 1167.867 0.00 1.08882 0.30
    5 7 5 1 o 4129.763 3944.360 180.00 1.07534 0.92
    0 11 3 1 o 70.910 67.835 0.00 1.07532 0.01
    4 8 7 1 o 891.209 767.198 180.00 1.08849 0.19
    4 -4 -6 1 o 12.472 10.742 0.00 1.08820 0.00
    3 10 2 1 o 51.872 43.761 180.00 1.10051 0.01
    1 1 -10 1 o 1977.210 1700.411 180.00 1.08758 0.41
    4 2 9 1 o 1804.202 1539.255 180.00 1.09910 0.22
    1 -6 7 1 o 668.300 570.223 180.00 1.09907 0.13
    1 11 5 1 o 1136.672 1106.180 180.00 1.07302 0.22
    3 9 -1 1 o 268.393 231.815 0.00 1.10999 0.05
    1 7 -6 1 o 125.951 107.567 180.00 1.09846 0.02
    1 11 4 1 o 22.805 19.361 180.00 1.08591 0.00
    2 3 11 1 o 246.707 208.895 0.00 1.08574 0.04
    1 9 9 1 o 145.495 139.010 180.00 1.07207 0.03
    3 6 -5 1 o 256.866 233.832 180.00 1.11906 0.05
    1 -8 -9 1 o 32.253 27.579 0.00 1.05767 0.01
    1 1 11 1 o 4037.763 3388.188 0.00 1.08492 0.71
    0 11 2 1 o 0.005 0.005 0.00 1.07167 0.00
    5 3 -3 1 o 3741.806 3294.547 0.00 1.10839 0.73
    4 -6 -4 1 o 332.650 277.594 180.00 1.08441 0.06
    1 6 -7 1 o 588.014 500.229 0.00 1.09596 0.12
    4 9 5 1 o 199.819 166.603 0.00 1.08362 0.04
    1 11 2 1 o 1480.196 1232.390 0.00 1.08362 0.24
    1 -2 10 1 o 153.339 127.696 180.00 1.08361 0.03
    0 8 -5 1 o 940.099 800.265 180.00 1.09582 0.16
    2 4 11 1 o 2095.647 1748.980 0.00 1.08344 0.32
    0 2 -10 1 o 45.117 37.656 0.00 1.08335 0.01
    0 11 4 1 o 218.603 199.715 180.00 1.06980 0.04
    3 1 10 1 o 1944.709 1656.778 0.00 1.09504 0.25
    0 11 5 1 o 7.031 6.272 180.00 1.05551 0.00
    3 -5 -8 1 o 278.599 251.549 180.00 1.06923 0.04
    1 -9 -8 1 o 217.581 194.107 180.00 1.05525 0.05
    3 7 -4 1 o 2037.176 1649.336 180.00 1.11592 0.41
    3 6 10 1 o 9.140 7.713 0.00 1.08199 0.00
    4 -5 4 1 o 279.657 243.715 0.00 1.10549 0.05
    4 -1 8 1 o 17.126 14.548 0.00 1.09415 0.00
    5 -3 3 1 o 4493.607 3905.666 180.00 1.10511 0.75
    5 1 7 1 o 24.511 20.902 180.00 1.08074 0.00
    1 -7 6 1 o 333.939 285.043 180.00 1.09262 0.06
    2 -2 -10 1 o 447.321 386.382 180.00 1.06662 0.07
    2 8 -4 1 o 479.127 414.307 0.00 1.11201 0.09
    2 2 11 1 o 51.589 45.132 180.00 1.07832 0.01
    2 -3 9 1 o 173.491 149.391 180.00 1.09046 0.03
    4 9 2 1 o 78.846 67.892 0.00 1.09038 0.02
    0 9 9 1 o 4.633 4.154 0.00 1.05092 0.00
    4 2 -6 1 o 388.539 338.781 180.00 1.11114 0.07
    4 4 -5 1 o 4504.460 3921.658 180.00 1.11085 0.90
    2 -4 -10 1 o 394.709 351.717 0.00 1.05028 0.06
    5 7 1 1 o 2115.675 1946.910 0.00 1.07681 0.48
    2 -10 -3 1 o 6.727 5.889 0.00 1.04921 0.00
    1 6 11 1 o 119.570 101.165 0.00 1.06296 0.02
    1 8 10 1 o 535.461 453.227 180.00 1.06294 0.10
    2 -3 -10 1 o 112.716 95.375 180.00 1.06292 0.02
    3 -8 -5 1 o 24.800 20.996 180.00 1.06289 0.00
    5 6 -1 1 o 132.552 127.986 0.00 1.07564 0.03
    2 9 9 1 o 5.121 4.327 180.00 1.06219 0.00
    0 4 -9 1 o 98.397 96.337 0.00 1.07493 0.02
    1 8 -5 1 o 252.212 215.682 0.00 1.08636 0.04
    5 0 -4 1 o 17.548 14.864 180.00 1.09725 0.00
    2 -1 -10 1 o 26.420 22.140 180.00 1.06107 0.00
    2 -8 4 1 o 1965.154 1948.192 0.00 1.07401 0.31
    3 10 6 1 o 181.566 179.292 0.00 1.07394 0.04
    3 5 -6 1 o 282.732 247.159 180.00 1.10676 0.06
    3 8 9 1 o 144.413 140.570 0.00 1.07234 0.03
    1 -8 5 1 o 32.084 31.383 0.00 1.07223 0.01
    1 -10 1 1 o 218.941 211.646 180.00 1.07206 0.03
    2 5 11 1 o 199.112 190.459 0.00 1.07159 0.03
    6 2 2 1 o 305.538 254.352 180.00 1.05856 0.06
    5 5 -2 1 o 105.349 87.191 180.00 1.08341 0.02
    2 4 -8 1 o 16.722 13.817 0.00 1.08340 0.00
    2 2 -9 1 o 5.794 4.816 180.00 1.08332 0.00
    2 11 3 1 o 0.436 0.414 0.00 1.07112 0.00
    0 6 11 1 o 434.437 368.891 180.00 1.04450 0.08
    1 10 8 1 o 7.501 6.324 0.00 1.05817 0.00
    3 10 1 1 o 190.765 157.963 180.00 1.08307 0.04
    5 -2 5 1 o 30.458 25.322 0.00 1.08291 0.00
    5 1 -4 1 o 9.428 7.971 180.00 1.09336 0.00
    3 9 8 1 o 382.058 353.487 180.00 1.07022 0.08
    4 1 9 1 o 16.916 14.230 0.00 1.08213 0.00
    2 -9 2 1 o 1.014 0.933 180.00 1.07000 0.00
    5 -4 0 1 o 10.860 9.243 0.00 1.09271 0.00
    2 11 4 1 o 93.251 85.190 0.00 1.06970 0.02
    0 10 -2 1 o 292.393 265.832 180.00 1.06951 0.04
    0 8 10 1 o 35.485 30.511 180.00 1.04241 0.01
    1 -4 9 1 o 143.617 128.617 180.00 1.06885 0.03
    1 11 1 1 o 784.254 698.751 0.00 1.06861 0.11
    4 6 9 1 o 173.766 153.708 0.00 1.06820 0.03
    5 -1 -4 1 o 968.722 835.857 0.00 1.09110 0.13
    0 0 11 1 o 40.349 36.719 0.00 1.05459 0.01
    3 -7 -7 1 o 16.402 14.295 0.00 1.04099 0.00
    1 5 -8 1 o 305.345 261.710 180.00 1.07914 0.06
    3 -8 2 1 o 60.495 52.236 180.00 1.06682 0.01
    5 6 7 1 o 456.212 416.779 0.00 1.05390 0.08
    4 -7 -1 1 o 437.989 376.296 0.00 1.06650 0.08
    3 2 -8 1 o 0.064 0.055 0.00 1.07835 0.00
    2 8 10 1 o 25.375 23.286 0.00 1.05321 0.00
    6 2 3 1 o 947.714 869.008 0.00 1.05302 0.17
    5 -4 1 1 o 134.840 116.271 0.00 1.08849 0.02
    6 3 2 1 o 55.741 51.064 180.00 1.05291 0.01
    1 -4 -11 1 o 18.601 16.247 180.00 1.03934 0.00
    4 8 -1 1 o 698.479 602.197 180.00 1.08845 0.14
    5 7 6 1 o 101.587 92.885 180.00 1.05261 0.02
    5 -1 6 1 o 89.394 81.181 180.00 1.07717 0.01
    3 8 -3 1 o 45.770 38.894 180.00 1.09771 0.01
    2 -8 -8 1 o 15.506 13.441 180.00 1.03839 0.00
    2 -10 -2 1 o 32.824 29.852 180.00 1.05190 0.01
    1 11 6 1 o 1583.194 1440.678 180.00 1.05182 0.32
    5 -4 -1 1 o 26.474 22.871 0.00 1.08729 0.00
    1 -7 -10 1 o 414.181 358.384 180.00 1.03815 0.08
    2 -10 -4 1 o 22.268 19.241 0.00 1.03812 0.00
    0 10 8 1 o 58.879 50.790 180.00 1.03773 0.01
    4 -1 -7 1 o 70.948 69.013 180.00 1.07569 0.01
    2 6 11 1 o 1145.351 1037.746 180.00 1.05112 0.18
    5 -3 -3 1 o 714.142 606.872 0.00 1.08600 0.10
    4 9 6 1 o 126.051 106.461 0.00 1.06307 0.03
    5 -3 4 1 o 17.631 17.689 0.00 1.07459 0.00
    6 3 3 1 o 5.841 5.164 0.00 1.04972 0.00
    3 -2 9 1 o 64.375 64.222 0.00 1.07419 0.01
    4 9 1 1 o 7.597 7.588 180.00 1.07377 0.00
    2 1 11 1 o 12.743 10.740 180.00 1.06176 0.00
    4 -7 -2 1 o 35.251 29.662 180.00 1.06158 0.01
    2 10 8 1 o 2757.969 2393.014 0.00 1.04876 0.57
    1 0 11 1 o 2.848 2.380 0.00 1.06091 0.00
    3 -7 4 1 o 1969.655 1941.466 0.00 1.07240 0.33
    4 -6 3 1 o 399.505 394.659 0.00 1.07218 0.07
    6 3 1 1 o 0.074 0.063 180.00 1.04749 0.00
    2 10 -1 1 o 2.439 2.027 180.00 1.08268 0.00
    1 -3 -11 1 o 755.111 641.641 0.00 1.04732 0.12
    2 9 -3 1 o 182.176 152.321 0.00 1.08226 0.03
    0 11 6 1 o 123.856 111.411 0.00 1.03348 0.02
    2 11 5 1 o 24.982 20.564 0.00 1.05934 0.00
    1 10 -2 1 o 1.218 1.157 180.00 1.07094 0.00
    1 -2 -11 1 o 123.438 104.191 180.00 1.04659 0.02
    0 11 1 1 o 335.761 277.426 180.00 1.05911 0.05
    2 -10 -1 1 o 13.636 11.496 180.00 1.04600 0.00
    4 -4 6 1 o 914.121 848.708 0.00 1.07020 0.14
    3 -6 -8 1 o 49.982 45.720 180.00 1.03247 0.01
    4 -2 -7 1 o 356.280 326.777 0.00 1.06983 0.04
    5 0 7 1 o 31.452 26.233 0.00 1.05803 0.00
    3 4 -7 1 o 160.390 136.440 0.00 1.08047 0.03
    1 -11 -3 1 o 966.646 889.963 0.00 1.03205 0.16
    5 4 8 1 o 152.428 128.783 180.00 1.04490 0.02
    5 2 -4 1 o 154.674 131.107 180.00 1.07973 0.03
    1 -10 -7 1 o 817.426 753.008 0.00 1.03135 0.17
    3 0 10 1 o 7.817 6.948 0.00 1.06851 0.00
    4 -3 7 1 o 0.008 0.007 180.00 1.06774 0.00
    3 -3 -9 1 o 443.277 376.586 0.00 1.04348 0.06
    2 -7 -9 1 o 17.294 15.992 0.00 1.03010 0.00
    2 -5 -10 1 o 11.780 10.914 0.00 1.02960 0.00
    6 2 1 1 o 2954.029 2659.033 180.00 1.05535 0.54
    5 8 3 1 o 147.555 126.095 0.00 1.04275 0.03
    6 1 2 1 o 183.767 166.019 0.00 1.05519 0.03
    4 -3 -7 1 o 123.700 112.659 0.00 1.05495 0.01
    5 4 -3 1 o 34.884 31.798 180.00 1.07709 0.01
    5 7 0 1 o 2443.735 2233.235 0.00 1.05468 0.52
    6 1 1 1 o 26.019 23.877 0.00 1.05429 0.00
    3 -8 -6 1 o 55.245 50.960 0.00 1.02840 0.01
    0 9 -4 1 o 12.317 10.430 0.00 1.06571 0.00
    5 -2 -4 1 o 60.823 60.471 180.00 1.07538 0.01
    5 8 4 1 o 481.873 422.916 0.00 1.04043 0.10
    5 -4 2 1 o 4.224 4.233 180.00 1.07498 0.00
    2 -2 10 1 o 53.269 49.179 180.00 1.05242 0.01
    2 11 2 1 o 369.040 310.140 180.00 1.06349 0.06
    4 -5 -6 1 o 247.791 226.664 180.00 1.05184 0.03
    1 2 -10 1 o 106.484 97.441 0.00 1.05171 0.02
    3 7 10 1 o 2.187 2.000 0.00 1.05164 0.00
    3 -9 -2 1 o 2639.739 2306.147 180.00 1.03915 0.48
    6 2 4 1 o 500.803 437.473 0.00 1.03913 0.08
    2 -9 -7 1 o 322.708 290.393 180.00 1.02573 0.06
    3 -2 -9 1 o 42.774 38.857 180.00 1.05124 0.01
    6 4 2 1 o 278.403 241.704 180.00 1.03866 0.06
    1 -11 -4 1 o 2149.611 1932.394 0.00 1.02537 0.38
    4 -7 0 1 o 105.311 89.076 180.00 1.06246 0.02
    6 3 4 1 o 37.706 32.531 180.00 1.03814 0.01
    5 -4 -2 1 o 603.558 605.307 0.00 1.07267 0.09
    3 -1 -9 1 o 406.929 364.204 180.00 1.05019 0.06
    6 4 3 1 o 417.710 359.286 180.00 1.03777 0.08
    4 -6 -5 1 o 973.410 866.397 180.00 1.04999 0.15
    4 0 -7 1 o 662.355 654.968 180.00 1.07209 0.09
    1 4 -9 1 o 4.492 4.002 180.00 1.04990 0.00
    3 -9 -1 1 o 45.703 39.095 0.00 1.03748 0.01
    4 2 2 2 o 2490.261 2404.948 0.00 1.10861 4.00
    1 -1 -11 1 o 172.492 147.629 180.00 1.03720 0.03
    1 9 -4 1 o 2428.541 2026.179 0.00 1.06104 0.37
    5 8 2 1 o 103.572 88.440 180.00 1.03671 0.02
    2 -5 8 1 o 159.558 139.239 0.00 1.04904 0.03
    1 -5 -11 1 o 165.939 142.842 180.00 1.02324 0.03
    4 3 -6 1 o 111.680 94.320 180.00 1.07968 0.02
    4 -7 -3 1 o 159.769 136.559 180.00 1.04807 0.03
    4 8 8 1 o 45.311 38.516 0.00 1.04777 0.01
    5 3 8 1 o 1179.318 1001.927 0.00 1.04772 0.16
    4 -5 5 1 o 96.620 78.010 0.00 1.05914 0.02
    6 1 3 1 o 67.784 57.360 0.00 1.04744 0.01
    2 0 -10 1 o 0.592 0.497 0.00 1.04672 0.00
    5 5 8 1 o 1606.238 1446.968 180.00 1.03354 0.25
    3 10 7 1 o 10.432 8.769 180.00 1.04568 0.00
    1 11 0 1 o 358.238 300.486 0.00 1.04561 0.05
    4 0 9 1 o 196.721 171.453 180.00 1.05676 0.02
    3 -9 -3 1 o 1388.399 1271.332 180.00 1.03255 0.26
    6 1 0 1 o 45.338 38.222 0.00 1.04481 0.01
    1 7 11 1 o 2173.836 1991.616 0.00 1.03246 0.37
    2 -10 -5 1 o 1155.018 916.905 180.00 1.01942 0.22
    3 9 -2 1 o 2244.103 1920.871 180.00 1.06654 0.39
    6 0 1 1 o 387.334 326.663 180.00 1.04439 0.06
    2 -10 0 1 o 315.652 292.587 0.00 1.03194 0.05
    4 7 -3 1 o 84.126 71.292 180.00 1.06603 0.02
    6 1 4 1 o 15.547 14.486 180.00 1.03161 0.00
    6 2 0 1 o 59.083 50.016 180.00 1.04361 0.01
    6 4 1 1 o 398.267 371.187 180.00 1.03130 0.08
    3 -9 -4 1 o 2025.790 1569.106 180.00 1.01814 0.37
    6 5 3 1 o 3.642 2.814 0.00 1.01804 0.00
    6 0 2 1 o 1138.597 967.498 180.00 1.04304 0.18
    1 -11 -2 1 o 0.484 0.451 180.00 1.03063 0.00
    2 -7 6 1 o 145.452 123.700 180.00 1.04283 0.02
    1 -9 -9 1 o 492.481 450.561 180.00 1.00381 0.09
    5 8 5 1 o 4.045 3.774 0.00 1.02991 0.00
    5 2 8 1 o 18.728 16.205 180.00 1.04178 0.00
    2 -6 7 1 o 443.131 409.905 180.00 1.05238 0.07
    6 4 4 1 o 1211.232 1122.186 180.00 1.02870 0.23
    2 11 6 1 o 212.013 186.040 180.00 1.04080 0.04
    4 -2 8 1 o 2590.217 2399.190 180.00 1.05203 0.33
    3 0 -9 1 o 619.901 548.352 0.00 1.04041 0.09
    4 6 -4 1 o 609.821 593.958 0.00 1.07132 0.12
    1 -9 4 1 o 646.566 572.408 180.00 1.04013 0.09
    3 -9 0 1 o 860.410 795.204 0.00 1.02766 0.15
    3 -4 -9 1 o 12.683 11.664 0.00 1.02747 0.00
    4 -7 -4 1 o 66.838 61.339 0.00 1.02692 0.01
    1 9 10 1 o 115.954 93.924 0.00 1.01393 0.02
    4 7 9 1 o 38.394 33.379 180.00 1.03872 0.01
    0 7 11 1 o 178.826 145.778 180.00 1.01370 0.03
    5 -4 -3 1 o 49.028 43.874 180.00 1.04991 0.01
    0 11 0 1 o 101.053 87.587 0.00 1.03856 0.01
    4 -7 1 1 o 202.521 180.131 180.00 1.04976 0.04
    3 -5 7 1 o 406.324 361.201 180.00 1.04971 0.06
    0 1 -11 1 o 19.010 17.339 180.00 1.02604 0.00
    4 9 0 1 o 371.699 326.121 180.00 1.04921 0.07
    1 -10 2 1 o 80.010 68.572 180.00 1.03795 0.01
    4 1 -7 1 o 6.190 4.960 0.00 1.05929 0.00
    2 0 11 1 o 78.988 67.137 180.00 1.03728 0.01
    0 3 -10 1 o 44.180 37.590 180.00 1.03722 0.01
    6 4 5 1 o 509.715 429.427 180.00 1.01207 0.09
    3 3 11 1 o 3715.582 3154.771 180.00 1.03672 0.46
    3 4 11 1 o 3.005 2.555 180.00 1.03664 0.00
    1 10 9 1 o 18.012 15.249 180.00 1.01173 0.00
    6 5 4 1 o 73.680 62.588 180.00 1.01149 0.01
    2 11 1 1 o 5.996 5.016 0.00 1.04738 0.00
    3 10 0 1 o 100.702 84.880 0.00 1.05753 0.02
    5 3 -4 1 o 1065.926 901.980 180.00 1.05742 0.18
    1 -11 -5 1 o 153.237 130.563 180.00 1.01105 0.03
    1 11 7 1 o 1320.951 1154.677 180.00 1.02377 0.26
    1 -3 10 1 o 479.649 415.006 0.00 1.03552 0.09
    2 7 11 1 o 5.347 4.643 0.00 1.02346 0.00
    4 9 7 1 o 5.225 4.545 180.00 1.03531 0.00
    5 7 7 1 o 1111.561 957.873 0.00 1.02321 0.20
    4 3 10 1 o 101.213 88.029 180.00 1.03521 0.01
    4 4 10 1 o 374.070 327.679 180.00 1.03489 0.05
    1 -8 -10 1 o 78.682 73.116 0.00 0.99646 0.01
    6 3 0 1 o 484.617 434.365 0.00 1.03384 0.09
    6 0 3 1 o 2760.899 2500.548 180.00 1.03339 0.42
    1 -11 -1 1 o 6.200 5.073 180.00 1.02121 0.00
    2 -4 9 1 o 3051.927 2781.451 180.00 1.03318 0.50
    3 -8 3 1 o 5.950 5.450 180.00 1.03297 0.00
    3 -4 8 1 o 97.139 81.878 180.00 1.04377 0.01
    4 5 -5 1 o 186.410 158.194 0.00 1.06299 0.04
    2 3 -9 1 o 495.547 419.154 0.00 1.04332 0.10
    4 -4 -7 1 o 3.432 3.185 0.00 1.03214 0.00
    2 -9 3 1 o 70.053 65.417 180.00 1.03186 0.01
    5 -4 3 1 o 245.627 230.300 180.00 1.05316 0.04
    1 0 -11 1 o 68.868 54.673 180.00 1.01984 0.01
    0 6 -8 1 o 55.083 51.671 180.00 1.03178 0.01
    3 -6 6 1 o 33.603 28.535 180.00 1.04285 0.01
    2 7 -6 1 o 0.724 0.681 180.00 1.05306 0.00
    6 3 5 1 o 705.291 552.458 180.00 1.01898 0.12
    1 -10 -8 1 o 112.245 107.216 0.00 0.99221 0.02
    5 -3 -4 1 o 1043.333 961.062 180.00 1.05132 0.12
    1 -1 11 1 o 23.401 21.941 0.00 1.02996 0.00
    6 2 5 1 o 39.732 30.479 0.00 1.01784 0.01
    0 11 7 1 o 37.559 33.508 0.00 1.00514 0.01
    3 -5 -9 1 o 280.129 255.149 0.00 1.00433 0.04
    6 5 2 1 o 378.912 290.239 0.00 1.01681 0.08
    3 2 11 1 o 188.623 176.161 180.00 1.02836 0.02
    5 -2 6 1 o 47.062 41.650 180.00 1.03935 0.01
    3 5 11 1 o 414.435 385.712 0.00 1.02814 0.06
    6 4 0 1 o 820.733 625.186 0.00 1.01620 0.15
    5 6 -2 1 o 19.931 17.398 0.00 1.03881 0.00
    5 1 8 1 o 40.853 37.817 180.00 1.02753 0.00
    2 11 7 1 o 61.426 47.749 180.00 1.01532 0.01
    4 2 10 1 o 448.718 414.147 180.00 1.02712 0.05
    5 -3 5 1 o 159.491 135.825 180.00 1.03806 0.02
    5 -5 -1 1 o 306.405 259.568 0.00 1.03789 0.05
    2 -6 -10 1 o 193.768 179.501 0.00 1.00230 0.03
    4 8 -2 1 o 618.698 518.004 180.00 1.04773 0.12
    4 10 4 1 o 511.412 468.897 0.00 1.02638 0.10
    6 0 0 1 o 202.424 171.228 180.00 1.03736 0.03
    5 6 8 1 o 27.484 21.906 180.00 1.01445 0.00
    4 5 10 1 o 156.665 143.446 180.00 1.02620 0.02
    4 10 3 1 o 975.821 894.579 180.00 1.02616 0.19
    2 6 -7 1 o 164.505 135.740 180.00 1.04693 0.03
    5 7 -1 1 o 436.535 399.962 0.00 1.02575 0.09
    0 10 -3 1 o 632.970 579.207 180.00 1.02568 0.08
    1 3 12 1 o 3.395 2.779 0.00 1.01344 0.00
    2 8 -5 1 o 231.266 190.421 0.00 1.04626 0.04
    3 11 4 1 o 746.888 680.361 0.00 1.02520 0.14
    0 7 -7 1 o 110.463 94.153 0.00 1.03617 0.02
    5 0 -5 1 o 116.725 96.594 180.00 1.04595 0.01
    4 -6 4 1 o 9.487 8.113 0.00 1.03577 0.00
    2 1 -10 1 o 0.846 0.759 0.00 1.02459 0.00
    1 -6 -11 1 o 55.764 50.458 180.00 1.00010 0.01
    3 -1 10 1 o 5.047 4.385 0.00 1.03522 0.00
    6 2 -1 1 o 34.138 30.435 180.00 1.02418 0.01
    3 9 9 1 o 874.397 765.941 0.00 1.02371 0.16
    5 8 6 1 o 208.937 176.732 180.00 1.01192 0.04
    1 4 12 1 o 13.604 11.529 180.00 1.01180 0.00
    2 -8 -9 1 o 367.392 338.343 180.00 0.98577 0.06
    6 -1 2 1 o 14.799 12.680 0.00 1.02300 0.00
    5 8 1 1 o 70.940 60.263 0.00 1.02272 0.01
    4 -6 -6 1 o 2976.980 2551.760 180.00 1.01089 0.41
    2 -10 1 1 o 33.962 29.170 180.00 1.01066 0.00
    3 3 -8 1 o 202.043 170.533 180.00 1.04305 0.04
    5 -1 -5 1 o 1406.804 1187.713 0.00 1.04283 0.16
    0 4 12 1 o 588.737 536.516 0.00 0.99764 0.09
    6 5 5 1 o 53.347 48.642 180.00 0.99761 0.01
    1 -7 7 1 o 27.275 22.367 180.00 1.02150 0.00
    2 -8 5 1 o 2468.394 2020.431 0.00 1.02142 0.36
    2 -9 -8 1 o 94.830 88.305 0.00 0.98374 0.02
    2 10 -2 1 o 924.834 796.660 0.00 1.04190 0.13
    3 -9 -5 1 o 182.817 168.849 0.00 0.99688 0.03
    1 8 11 1 o 24.505 22.676 0.00 0.99677 0.00
    1 -6 8 1 o 17.232 13.930 0.00 1.02089 0.00
    6 1 5 1 o 184.990 157.382 180.00 1.00876 0.03
    3 7 -5 1 o 1.747 1.573 180.00 1.04986 0.00
    6 5 1 1 o 1.081 0.922 0.00 1.00790 0.00
    5 -5 0 1 o 2440.409 2182.771 0.00 1.04039 0.39
    2 9 10 1 o 6.257 5.376 0.00 1.00725 0.00
    1 2 12 1 o 2.359 2.027 0.00 1.00718 0.00
    5 5 -3 1 o 47.269 42.248 180.00 1.03959 0.01
    4 10 5 1 o 452.852 349.129 0.00 1.01865 0.09
    4 -7 2 1 o 723.860 682.067 0.00 1.02931 0.12
    0 9 10 1 o 130.052 124.160 180.00 0.99435 0.02
    2 -10 -6 1 o 1.812 1.730 180.00 0.99430 0.00
    4 10 2 1 o 10.324 7.798 180.00 1.01801 0.00
    3 11 5 1 o 199.403 150.825 0.00 1.01781 0.04
    2 5 -8 1 o 3.797 3.571 180.00 1.02853 0.00
    4 2 -7 1 o 2104.974 1794.860 180.00 1.03825 0.33
    5 -1 7 1 o 37.750 35.302 180.00 1.02827 0.00
    0 8 -6 1 o 66.018 61.714 180.00 1.02824 0.01
    2 10 9 1 o 1330.642 1185.724 0.00 1.00518 0.25
    6 1 -1 1 o 1.797 1.666 0.00 1.02743 0.00
    3 6 -6 1 o 213.427 175.153 0.00 1.04615 0.04
    5 -5 -2 1 o 1.479 1.370 0.00 1.02726 0.00
    6 0 4 1 o 141.426 107.410 0.00 1.01612 0.02
    0 10 9 1 o 1479.441 1415.488 0.00 0.99220 0.28
    1 -11 0 1 o 227.598 207.571 180.00 1.00442 0.03
    6 6 3 1 o 111.159 106.539 180.00 0.99183 0.02
    6 -1 1 1 o 84.015 77.265 180.00 1.02639 0.01
    3 8 10 1 o 318.314 244.960 0.00 1.01558 0.05
    3 -7 -8 1 o 150.435 143.693 180.00 0.99169 0.02
    0 5 -9 1 o 4.142 3.173 0.00 1.01553 0.00
    3 -3 9 1 o 15.513 14.224 0.00 1.02565 0.00
    4 -5 -7 1 o 23.423 22.038 0.00 1.00293 0.00
    1 10 -3 1 o 313.421 287.046 180.00 1.02515 0.04
    1 11 8 1 o 61.034 57.660 0.00 0.99054 0.01
    4 -1 9 1 o 61.476 55.796 0.00 1.02475 0.01
    5 -5 1 1 o 475.829 419.246 0.00 1.03457 0.08
    3 11 3 1 o 2511.108 2272.016 0.00 1.02466 0.44
    1 5 12 1 o 1964.281 1834.717 0.00 1.00235 0.29
    1 -11 -6 1 o 34.614 32.457 180.00 0.99002 0.01
    5 -4 4 1 o 31.707 28.826 180.00 1.02453 0.00
    4 9 8 1 o 55.023 51.624 0.00 1.00205 0.01
    3 -8 -7 1 o 147.680 138.067 180.00 0.98977 0.02
    2 11 0 1 o 3.998 3.553 180.00 1.02391 0.00
    3 -7 5 1 o 18.328 16.232 180.00 1.02390 0.00
    6 3 -1 1 o 5.722 4.751 180.00 1.01290 0.00
    6 4 6 1 o 260.142 240.697 0.00 0.98896 0.04
    4 4 -6 1 o 34.888 29.873 180.00 1.04198 0.01
    0 3 12 1 o 57.830 52.881 180.00 1.00096 0.01
    3 1 11 1 o 156.580 132.480 0.00 1.01215 0.02
    1 7 -7 1 o 191.683 162.436 180.00 1.02270 0.03
    3 1 -9 1 o 171.334 144.779 0.00 1.02260 0.03
    6 -1 3 1 o 3.953 3.367 0.00 1.01186 0.00
    3 6 11 1 o 89.650 76.234 180.00 1.01181 0.01
    3 10 8 1 o 3.841 3.267 0.00 1.01175 0.00
    6 0 -1 1 o 74.614 62.636 180.00 1.02243 0.01
    3 8 -4 1 o 62.563 56.160 0.00 1.04077 0.01
    0 11 -1 1 o 75.985 65.088 0.00 1.01138 0.01
    6 6 4 1 o 146.621 134.662 180.00 0.98766 0.03
    2 4 12 1 o 11.513 10.294 0.00 0.99974 0.00
    4 1 10 1 o 413.387 356.035 180.00 1.01120 0.04
    1 3 -10 1 o 1226.082 1053.172 0.00 1.01115 0.23
    6 -1 0 1 o 18.334 15.104 0.00 1.02179 0.00
    2 3 12 1 o 50.368 44.943 0.00 0.99959 0.01
    5 1 -5 1 o 29.695 26.854 180.00 1.04037 0.00
    4 -7 -5 1 o 0.122 0.110 0.00 0.99950 0.00
    5 -2 -5 1 o 104.566 99.795 0.00 1.03123 0.01
    0 5 12 1 o 13.553 12.442 0.00 0.98690 0.00
    1 -8 6 1 o 4.004 3.453 0.00 1.01038 0.00
    3 -9 1 1 o 1954.565 1680.847 0.00 1.01035 0.31
    5 -4 -4 1 o 30.287 24.194 180.00 1.02055 0.00
    1 12 3 1 o 0.518 0.465 180.00 0.99830 0.00
    4 6 10 1 o 659.876 565.378 180.00 1.00973 0.09
    3 5 -7 1 o 1933.551 1842.511 0.00 1.03004 0.35
    1 6 12 1 o 32.878 30.205 0.00 0.98574 0.00
    1 12 4 1 o 34.472 31.442 0.00 0.99745 0.01
    0 9 -5 1 o 115.298 97.582 0.00 1.00882 0.02
    1 -5 9 1 o 50.165 42.491 180.00 1.00862 0.01
    1 8 -6 1 o 197.585 150.699 0.00 1.01866 0.03
    0 2 12 1 o 776.548 720.505 0.00 0.99664 0.12
    4 9 -1 1 o 23.334 17.567 0.00 1.01833 0.00
    5 4 -4 1 o 189.771 178.378 180.00 1.02801 0.03
    1 -7 -11 1 o 0.395 0.368 0.00 0.97137 0.00
    4 -8 -2 1 o 132.271 124.962 0.00 0.99584 0.02
    1 1 -11 1 o 606.655 574.722 180.00 0.99567 0.10
    2 9 -4 1 o 9.464 8.787 0.00 1.02725 0.00
    0 12 4 1 o 863.708 808.505 180.00 0.98326 0.13
    2 -1 11 1 o 28.544 24.666 0.00 1.00652 0.00
    2 -3 10 1 o 241.010 208.397 0.00 1.00642 0.04
    5 4 9 1 o 316.266 302.789 180.00 0.99505 0.04
    2 -7 -10 1 o 9.658 9.109 180.00 0.96999 0.00
    5 0 8 1 o 12.095 10.528 180.00 1.00596 0.00
    2 -3 -11 1 o 230.181 215.152 0.00 0.98245 0.03
    3 11 2 1 o 117.368 87.529 0.00 1.01623 0.02
    1 11 -1 1 o 1380.647 1035.896 180.00 1.01614 0.17
    3 10 -1 1 o 24.323 22.509 0.00 1.02560 0.00
    6 3 6 1 o 6.311 6.092 180.00 0.99347 0.00
    1 1 12 1 o 10.000 9.688 0.00 0.99343 0.00
    4 -2 -8 1 o 58.261 52.732 0.00 1.00472 0.01
    1 6 -8 1 o 838.812 652.321 0.00 1.01491 0.15
    4 -4 7 1 o 111.888 89.049 0.00 1.01425 0.02
    4 8 9 1 o 2962.595 2767.129 180.00 1.00371 0.49
    2 5 12 1 o 1.153 1.114 180.00 0.99232 0.00
    4 10 6 1 o 6.897 6.480 180.00 1.00350 0.00
    0 2 -11 1 o 348.300 336.538 180.00 0.99213 0.06
    6 5 0 1 o 15.493 14.930 0.00 0.99188 0.00
    3 11 6 1 o 7.595 7.201 180.00 1.00300 0.00
    6 2 6 1 o 1608.655 1521.780 0.00 0.99051 0.22
    5 8 0 1 o 14.813 13.880 180.00 1.00174 0.00
    2 8 11 1 o 47.128 44.460 180.00 0.99034 0.01
    5 -3 -5 1 o 127.970 109.186 180.00 1.01197 0.01
    0 8 11 1 o 11.840 10.745 180.00 0.97822 0.00
    5 9 3 1 o 84.047 78.545 0.00 0.98976 0.02
    5 9 4 1 o 0.176 0.164 180.00 0.98967 0.00
    5 -5 2 1 o 96.807 77.735 0.00 1.02086 0.02
    1 12 5 1 o 187.345 173.998 0.00 0.98932 0.03
    6 5 6 1 o 47.185 42.823 0.00 0.97727 0.01
    5 7 8 1 o 159.742 147.534 0.00 0.98888 0.03
    6 6 2 1 o 29.827 27.550 0.00 0.98880 0.01
    4 -5 6 1 o 32.282 28.002 0.00 1.01042 0.00
    2 -10 -7 1 o 105.184 100.922 180.00 0.96422 0.02
    6 6 5 1 o 11.308 10.281 0.00 0.97654 0.00
    1 -10 3 1 o 122.353 108.803 0.00 0.99940 0.02
    1 -11 -7 1 o 134.247 130.119 0.00 0.96354 0.02
    6 -1 -1 1 o 17.075 14.599 0.00 1.00952 0.00
    5 -5 -3 1 o 955.562 812.591 180.00 1.00923 0.13
    5 8 7 1 o 114.725 105.197 0.00 0.98760 0.02
    3 -6 -9 1 o 182.614 166.437 0.00 0.97549 0.02
    5 5 9 1 o 13.334 12.208 0.00 0.98710 0.00
    4 -8 -1 1 o 163.363 147.275 0.00 0.99795 0.03
    5 2 -5 1 o 6.862 6.338 180.00 1.02648 0.00
    4 -8 -3 1 o 557.511 510.514 0.00 0.98654 0.09
    1 12 6 1 o 1.305 1.189 180.00 0.97444 0.00
    2 -4 -11 1 o 645.554 589.141 0.00 0.97424 0.09
    4 -1 -8 1 o 0.268 0.228 180.00 1.00756 0.00
    3 -2 10 1 o 64.965 59.488 180.00 0.99716 0.01
    0 12 5 1 o 26.405 24.106 180.00 0.97394 0.00
    0 12 3 1 o 0.001 0.001 0.00 0.98566 0.00
    5 1 1 2 o 1198.790 1085.511 0.00 1.04521 1.71
    4 -3 8 1 o 26.564 22.864 0.00 1.00652 0.00
    2 2 -10 1 o 1532.889 1441.892 180.00 0.99615 0.26
    0 1 12 1 o 87.200 80.536 180.00 0.98497 0.01
    1 5 -9 1 o 3639.898 3434.385 180.00 0.99606 0.66
    2 11 8 1 o 120.965 112.363 180.00 0.98447 0.02
    5 3 9 1 o 4.126 3.923 180.00 0.99554 0.00
    0 11 8 1 o 5.385 4.973 0.00 0.97211 0.00
    3 -8 4 1 o 57.944 56.004 180.00 0.99476 0.01
    2 -10 2 1 o 3.396 3.190 180.00 0.98351 0.00
    2 -2 -11 1 o 830.906 778.082 180.00 0.98349 0.12
    6 4 -1 1 o 13.629 13.198 0.00 0.99437 0.00
    4 -3 -8 1 o 0.200 0.193 0.00 0.99428 0.00
    1 -2 11 1 o 25.802 25.026 0.00 0.99395 0.00
    5 9 2 1 o 3.490 3.285 180.00 0.98272 0.00
    6 -1 4 1 o 295.319 287.925 180.00 0.99370 0.04
    5 9 5 1 o 0.815 0.764 180.00 0.98245 0.00
    6 1 -2 1 o 462.354 444.539 180.00 1.00330 0.07
    4 10 7 1 o 6.586 6.148 180.00 0.98190 0.00
    1 9 -5 1 o 326.502 315.130 0.00 1.00317 0.05
    3 -9 -6 1 o 301.893 284.821 0.00 0.97003 0.05
    4 -8 0 1 o 509.855 495.952 180.00 0.99271 0.08
    3 3 3 2 o 1192.153 1085.510 0.00 1.04521 0.57
    1 -11 1 1 o 1279.944 1183.734 180.00 0.98134 0.15
    4 0 -8 1 o 537.072 518.498 180.00 1.00262 0.07
    6 0 5 1 o 6.278 6.084 0.00 0.99234 0.00
    2 -11 -2 1 o 765.166 724.602 0.00 0.96955 0.11
    0 6 12 1 o 674.615 638.622 180.00 0.96944 0.10
    4 10 1 1 o 1.454 1.396 180.00 1.00248 0.00
    4 -7 3 1 o 0.576 0.552 180.00 1.00243 0.00
    0 12 2 1 o 74.592 68.616 0.00 0.98099 0.01
    2 -11 -3 1 o 29.157 27.628 180.00 0.96922 0.00
    2 2 12 1 o 2276.731 2197.323 180.00 0.99187 0.30
    1 12 2 1 o 47.488 45.835 0.00 0.99183 0.01
    3 9 -3 1 o 4.251 3.322 180.00 1.01984 0.00
    6 1 6 1 o 48.574 44.203 180.00 0.98029 0.01
    6 -2 1 1 o 584.011 546.377 180.00 1.00149 0.08
    2 12 5 1 o 32.769 29.764 180.00 0.98020 0.01
    4 3 -7 1 o 0.035 0.031 0.00 1.01043 0.00
    6 0 -2 1 o 1086.435 978.973 0.00 1.00059 0.14
    3 11 1 1 o 23.475 21.069 180.00 1.00048 0.00
    2 -9 4 1 o 47.131 44.454 180.00 0.99024 0.01
    5 -5 3 1 o 960.929 850.668 180.00 1.00015 0.14
    6 6 1 1 o 21.702 19.590 180.00 0.97875 0.00
    2 4 -9 1 o 504.989 446.512 0.00 0.99970 0.09
    3 0 11 1 o 4.131 3.816 180.00 0.98919 0.00
    0 4 -10 1 o 2.265 2.090 180.00 0.98903 0.00
    6 -2 0 1 o 223.411 196.031 180.00 0.99916 0.03
    2 6 12 1 o 467.355 422.697 180.00 0.97782 0.06
    3 7 11 1 o 398.516 366.801 180.00 0.98875 0.06
    1 -9 5 1 o 247.831 227.364 180.00 0.98863 0.03
    5 2 9 1 o 194.409 178.427 180.00 0.98855 0.02
    4 0 10 1 o 1431.644 1309.517 180.00 0.98851 0.15
    2 -1 -11 1 o 310.682 281.532 0.00 0.97731 0.05
    6 2 -2 1 o 4.889 4.352 0.00 0.99832 0.00
    4 -4 -8 1 o 1683.409 1525.832 180.00 0.97694 0.18
    5 6 -3 1 o 102.134 90.960 0.00 0.99805 0.02
    3 2 -9 1 o 8.317 7.450 0.00 0.99797 0.00
    3 -2 -10 1 o 0.402 0.365 180.00 0.97674 0.00
    1 -9 -10 1 o 831.123 953.766 180.00 0.95272 0.14
    1 -3 -12 1 o 624.176 592.468 180.00 0.96486 0.09
    5 -3 6 1 o 785.150 709.691 180.00 0.99755 0.10
    3 -10 -2 1 o 0.107 0.101 0.00 0.96482 0.00
    3 9 10 1 o 50.081 45.516 0.00 0.97580 0.01
    1 10 10 1 o 302.717 289.692 180.00 0.96419 0.05
    3 -9 2 1 o 725.872 663.685 0.00 0.98668 0.11
    4 7 10 1 o 486.853 445.345 180.00 0.98660 0.07
    2 12 4 1 o 56.143 51.325 0.00 0.98651 0.01
    6 -2 2 1 o 1222.906 1145.591 0.00 0.99640 0.17
    4 7 -4 1 o 0.420 0.337 180.00 1.01396 0.00
    3 -5 8 1 o 0.628 0.572 180.00 0.98599 0.00
    6 3 -2 1 o 9.538 8.695 180.00 0.98598 0.00
    1 -4 10 1 o 82.357 75.310 0.00 0.98588 0.01
    2 12 3 1 o 5.629 5.145 180.00 0.98574 0.00
    3 -6 7 1 o 170.656 155.912 0.00 0.98550 0.02
    1 -10 -9 1 o 11.530 13.494 180.00 0.95076 0.00
    1 7 12 1 o 981.282 959.918 0.00 0.96301 0.14
    4 -6 5 1 o 310.889 298.566 180.00 0.99543 0.04
    1 -2 -12 1 o 22.697 22.431 180.00 0.96254 0.00
    4 6 -5 1 o 501.436 419.789 180.00 1.01277 0.09
    3 -1 -10 1 o 3.011 2.737 0.00 0.97408 0.00
    5 -5 -4 1 o 120.845 111.342 180.00 0.98493 0.01
    3 10 9 1 o 4.021 3.657 180.00 0.97399 0.00
    2 -6 8 1 o 314.535 291.060 0.00 0.98473 0.05
    2 -11 -4 1 o 26.073 25.904 180.00 0.96220 0.00
    2 11 -1 1 o 110.860 108.182 180.00 0.99456 0.01
    4 8 -3 1 o 2989.990 2906.894 180.00 1.00366 0.51
    1 0 12 1 o 212.718 193.904 0.00 0.97310 0.03
    3 4 -8 1 o 1.095 1.069 0.00 1.00318 0.00
    3 -10 -3 1 o 32.375 32.578 180.00 0.96126 0.01
    2 -11 -5 1 o 60.345 69.823 0.00 0.94892 0.01
    3 -4 -10 1 o 304.697 307.275 0.00 0.96104 0.04
    3 -8 -8 1 o 42.588 49.176 180.00 0.94879 0.01
    5 -2 7 1 o 0.199 0.195 180.00 0.99329 0.00
    3 -3 -10 1 o 47.127 43.274 0.00 0.97230 0.01
    5 6 9 1 o 324.302 297.650 180.00 0.97222 0.04
    6 4 7 1 o 203.983 206.218 0.00 0.96070 0.03
    6 7 3 1 o 129.338 130.741 0.00 0.96069 0.02
    1 -4 -12 1 o 446.287 451.774 180.00 0.96034 0.06
    2 -7 7 1 o 124.260 116.609 0.00 0.98204 0.02
    3 11 7 1 o 446.044 415.372 180.00 0.98171 0.08
    5 7 -2 1 o 5.032 4.889 180.00 0.99174 0.00
    2 -5 -11 1 o 87.030 88.476 0.00 0.95940 0.01
    6 6 6 1 o 2.862 2.911 0.00 0.95916 0.00
    4 -8 -4 1 o 401.634 377.287 0.00 0.97063 0.06
    6 7 4 1 o 48.064 48.955 180.00 0.95861 0.01
    5 -4 5 1 o 0.101 0.097 180.00 0.99081 0.00
    0 12 6 1 o 57.491 58.673 0.00 0.95827 0.01
    4 -8 1 1 o 753.882 686.306 180.00 0.98048 0.12
    6 -1 -2 1 o 2.746 2.606 180.00 0.99038 0.00
    0 12 1 1 o 244.210 231.786 0.00 0.96954 0.03
    4 1 -8 1 o 108.664 102.690 180.00 0.99022 0.01
    0 10 10 1 o 1.587 1.680 0.00 0.94583 0.00
    1 9 11 1 o 4.444 4.548 0.00 0.95773 0.00
    4 -6 -7 1 o 331.697 314.831 180.00 0.96902 0.04
    0 10 -4 1 o 1981.317 1784.191 180.00 0.97977 0.24
    6 -2 -1 1 o 1630.965 1514.101 180.00 0.98957 0.20
    5 9 6 1 o 43.882 41.623 180.00 0.96857 0.01
    0 11 -2 1 o 12.359 11.105 180.00 0.97918 0.00
    2 10 -3 1 o 8.584 7.651 180.00 0.99794 0.00
    1 12 1 1 o 469.919 422.762 180.00 0.97844 0.06
    5 -1 8 1 o 2.688 2.412 180.00 0.97844 0.00
    4 -7 -6 1 o 2.537 2.399 180.00 0.96737 0.00
    4 -2 9 1 o 19.631 17.891 0.00 0.98801 0.00
    2 12 2 1 o 1632.959 1471.144 180.00 0.97795 0.22
    2 12 6 1 o 396.433 374.355 0.00 0.96722 0.07
    5 3 -5 1 o 3.364 2.939 180.00 1.00526 0.00
    5 -6 0 1 o 30.388 27.669 180.00 0.98747 0.00
    0 0 12 1 o 3.458 3.265 0.00 0.96671 0.00
    5 -6 -1 1 o 18.938 17.266 180.00 0.98721 0.00
    2 1 12 1 o 32.190 29.159 0.00 0.97711 0.00
    1 2 -11 1 o 3.990 3.759 180.00 0.96615 0.00
    2 -5 9 1 o 125.738 113.862 0.00 0.97685 0.02
    5 -4 -5 1 o 56.496 51.500 0.00 0.98631 0.01
    3 -4 9 1 o 479.240 434.718 0.00 0.97594 0.06
    1 11 9 1 o 136.252 153.293 180.00 0.95384 0.02
    4 9 9 1 o 80.568 75.885 0.00 0.96506 0.01
    1 12 7 1 o 39.488 44.703 180.00 0.95370 0.01
    5 8 -1 1 o 219.011 198.850 180.00 0.97503 0.04
    5 -2 -6 1 o 2.291 2.107 180.00 0.98492 0.00
    2 0 -11 1 o 25.635 24.321 0.00 0.96430 0.00
    5 0 -6 1 o 0.335 0.331 180.00 0.99386 0.00
    5 1 9 1 o 14.972 13.595 180.00 0.97453 0.00
    3 -7 6 1 o 0.002 0.002 180.00 0.97449 0.00
    5 5 -4 1 o 970.289 959.742 180.00 0.99334 0.16
    6 -2 3 1 o 947.832 886.186 0.00 0.98423 0.13
    2 7 -7 1 o 6.277 5.887 180.00 0.98418 0.00
    2 -9 -9 1 o 2.015 2.069 0.00 0.94028 0.00
    5 -1 -6 1 o 0.557 0.549 0.00 0.99309 0.00
    2 -11 -1 1 o 2.579 2.513 0.00 0.96317 0.00
    6 3 7 1 o 15.364 15.001 180.00 0.96308 0.00
    0 9 11 1 o 84.806 88.311 180.00 0.93980 0.01
    6 5 7 1 o 299.574 354.262 180.00 0.95166 0.04
    3 -10 -4 1 o 97.691 115.462 180.00 0.95129 0.02
    4 5 -6 1 o 30.370 26.512 180.00 1.00021 0.01
    6 6 0 1 o 230.099 228.948 180.00 0.96232 0.04
    3 -9 -7 1 o 3.610 3.909 0.00 0.93903 0.00
    2 -6 -11 1 o 164.230 180.350 0.00 0.93881 0.02
    1 -12 -3 1 o 57.490 68.175 180.00 0.95052 0.01
    1 -8 -11 1 o 4.717 5.256 0.00 0.93858 0.00
    3 -10 -1 1 o 15.176 15.223 180.00 0.96174 0.00
    1 11 -2 1 o 124.740 117.060 180.00 0.98192 0.01
    6 7 5 1 o 133.882 158.355 180.00 0.95011 0.02
    2 -2 11 1 o 551.567 513.111 180.00 0.97124 0.08
    1 -5 -12 1 o 456.703 532.266 180.00 0.94926 0.06
    1 -12 -5 1 o 140.759 169.490 0.00 0.93725 0.02
    4 4 11 1 o 45.508 42.605 180.00 0.97091 0.00
    3 8 11 1 o 90.806 92.131 180.00 0.96033 0.01
    0 12 7 1 o 662.022 800.584 0.00 0.93715 0.11
    4 -8 -5 1 o 208.033 243.547 0.00 0.94904 0.03
    5 -6 1 1 o 7.645 6.959 0.00 0.98064 0.00
    4 10 0 1 o 129.825 117.977 0.00 0.98055 0.02
    2 10 10 1 o 6.686 6.787 180.00 0.95998 0.00
    3 10 -2 1 o 216.662 198.361 180.00 0.98913 0.03
    5 -6 -2 1 o 5.072 4.566 0.00 0.97989 0.00
    6 5 -1 1 o 96.460 91.624 180.00 0.96975 0.02
    6 -1 5 1 o 11.444 10.889 180.00 0.96964 0.00
    0 11 9 1 o 21.734 27.144 180.00 0.93599 0.00
    1 -12 -2 1 o 19.819 22.564 0.00 0.94774 0.00
    4 3 11 1 o 36.417 34.675 0.00 0.96938 0.00
    6 2 7 1 o 1002.894 1020.232 180.00 0.95866 0.12
    2 -8 6 1 o 1770.556 1685.401 0.00 0.96904 0.24
    5 9 1 1 o 46.948 44.659 0.00 0.96900 0.01
    5 8 8 1 o 201.974 205.590 180.00 0.95834 0.03
    4 8 10 1 o 345.139 350.766 180.00 0.95817 0.05
    1 -12 -4 1 o 150.410 166.353 0.00 0.94695 0.02
    3 11 0 1 o 688.061 614.899 180.00 0.97841 0.10
    5 1 -6 1 o 627.059 570.394 180.00 0.98718 0.08
    1 10 -4 1 o 1.727 1.556 180.00 0.97776 0.00
    0 7 12 1 o 43.316 46.735 0.00 0.94632 0.01
    1 4 -10 1 o 92.075 87.025 180.00 0.96792 0.02
    2 -8 -10 1 o 143.512 182.012 180.00 0.93430 0.02
    2 7 12 1 o 1.735 1.778 180.00 0.95714 0.00
    6 4 -2 1 o 146.758 138.237 180.00 0.96709 0.02
    6 7 2 1 o 143.556 149.602 0.00 0.95621 0.03
    0 7 -8 1 o 212.739 200.279 180.00 0.96661 0.03
    1 -11 -8 1 o 60.028 77.258 180.00 0.93298 0.01
    5 -6 -3 1 o 62.299 58.478 0.00 0.96595 0.01
    6 -2 4 1 o 457.929 429.009 0.00 0.96572 0.06
    3 11 8 1 o 1035.291 1114.678 180.00 0.95518 0.18
    1 -6 -12 1 o 62.507 81.447 180.00 0.93229 0.01
    4 10 8 1 o 0.059 0.064 0.00 0.95509 0.00
    4 5 11 1 o 20.358 19.127 0.00 0.96547 0.00
    3 -5 -10 1 o 416.767 415.384 0.00 0.94366 0.05
    2 8 -6 1 o 310.743 294.313 0.00 0.98379 0.05
    1 -3 11 1 o 768.070 842.770 0.00 0.95474 0.12
    0 3 -11 1 o 2.314 2.550 0.00 0.95463 0.00
    0 8 -7 1 o 370.488 346.971 0.00 0.96505 0.05
    3 0 -10 1 o 170.654 160.835 0.00 0.96450 0.02
    2 6 -8 1 o 0.037 0.034 180.00 0.97407 0.00
    4 9 -2 1 o 307.780 294.845 0.00 0.98288 0.05
    6 1 -3 1 o 366.576 331.447 180.00 0.97386 0.05
    4 -5 -8 1 o 63.255 71.804 180.00 0.95375 0.01
    3 4 12 1 o 81.861 77.620 0.00 0.96410 0.01
    5 -5 4 1 o 697.617 630.699 180.00 0.97372 0.10
    3 -7 -9 1 o 584.139 582.743 0.00 0.94252 0.08
    2 9 11 1 o 60.464 69.014 0.00 0.95354 0.01
    1 -1 -12 1 o 12.238 13.974 0.00 0.95352 0.00
    2 -10 -8 1 o 281.631 367.141 0.00 0.93067 0.05
    1 -11 2 1 o 30.153 34.946 180.00 0.95327 0.00
    2 12 1 1 o 789.080 753.624 180.00 0.96362 0.10
    6 0 -3 1 o 644.213 581.224 0.00 0.97318 0.08
    6 0 6 1 o 456.693 440.633 0.00 0.96344 0.05
    2 -11 -6 1 o 71.523 93.066 180.00 0.93013 0.01
    2 3 -10 1 o 256.538 250.647 0.00 0.96303 0.04
    3 -10 0 1 o 1.171 1.388 0.00 0.95220 0.00
    3 3 12 1 o 54.607 54.324 0.00 0.96241 0.01
    0 12 0 1 o 126.045 150.422 0.00 0.95201 0.01
    2 -10 3 1 o 165.882 198.558 180.00 0.95196 0.02
    4 -8 2 1 o 85.878 86.349 0.00 0.96201 0.01
    4 11 4 1 o 161.509 162.205 0.00 0.96199 0.03
    5 7 9 1 o 1082.302 1295.021 0.00 0.95133 0.15
    6 -3 1 1 o 51.833 48.188 0.00 0.97123 0.01
    6 -3 0 1 o 669.323 628.081 0.00 0.97089 0.08
    4 -7 4 1 o 61.560 57.961 180.00 0.97069 0.01
    4 2 11 1 o 0.328 0.333 180.00 0.96099 0.00
    3 -1 11 1 o 273.489 277.413 180.00 0.96086 0.03
    2 -11 0 1 o 276.555 330.884 180.00 0.95047 0.04
    3 7 -6 1 o 46.892 42.707 0.00 0.98707 0.01
    4 -1 10 1 o 336.526 342.079 180.00 0.96043 0.03
    3 6 -7 1 o 154.779 137.205 0.00 0.97881 0.03
    5 -3 -6 1 o 365.662 348.482 0.00 0.96988 0.03
    2 11 9 1 o 8.461 10.047 0.00 0.94983 0.00
    4 11 3 1 o 265.240 269.821 0.00 0.96007 0.04
    5 4 -5 1 o 145.924 130.659 0.00 0.97806 0.02
    5 9 7 1 o 91.448 107.052 180.00 0.94885 0.02
    2 -4 10 1 o 57.287 58.278 180.00 0.95914 0.01
    3 5 12 1 o 145.953 148.458 0.00 0.95897 0.02
    1 12 0 1 o 309.370 314.558 180.00 0.95896 0.03
    2 12 7 1 o 110.375 128.139 0.00 0.94834 0.02
    3 3 -9 1 o 50.193 47.406 0.00 0.96801 0.01
    3 8 -5 1 o 19.744 18.237 180.00 0.98469 0.00
    1 -10 4 1 o 6.394 6.493 180.00 0.95824 0.00
    0 6 -9 1 o 354.234 359.468 0.00 0.95819 0.06
    3 -9 3 1 o 71.214 72.309 0.00 0.95799 0.01
    6 1 7 1 o 64.132 73.610 180.00 0.94771 0.01
    6 2 -3 1 o 35.844 33.731 180.00 0.96752 0.00
    6 6 7 1 o 1.605 2.005 180.00 0.93651 0.00
    1 -1 12 1 o 27.432 31.134 0.00 0.94737 0.00
    5 -6 2 1 o 0.553 0.520 0.00 0.96716 0.00
    3 6 12 1 o 32.894 37.357 0.00 0.94734 0.00
    4 11 5 1 o 2.595 2.643 0.00 0.95733 0.00
    6 7 6 1 o 4.539 5.756 0.00 0.93568 0.00
    4 11 6 1 o 8.405 9.116 0.00 0.94638 0.00
    3 -10 -5 1 o 4.124 5.216 180.00 0.93547 0.00
    1 8 12 1 o 66.114 83.875 0.00 0.93545 0.01
    3 -3 10 1 o 163.894 168.752 0.00 0.95625 0.02
    1 4 13 1 o 92.367 118.071 0.00 0.93510 0.01
    2 0 12 1 o 161.841 167.720 180.00 0.95621 0.02
    1 -7 8 1 o 254.026 263.168 0.00 0.95612 0.04
    5 -5 -5 1 o 104.343 109.384 0.00 0.95576 0.01
    6 7 1 1 o 201.415 208.509 180.00 0.94546 0.04
    5 4 10 1 o 1.626 1.669 180.00 0.94537 0.00
    2 1 -11 1 o 120.427 123.031 0.00 0.94526 0.02
    6 -3 2 1 o 134.228 124.931 180.00 0.96482 0.02
    5 2 -6 1 o 1.581 1.424 0.00 0.97348 0.00
    6 -2 -2 1 o 1000.092 902.890 180.00 0.97333 0.12
    2 9 -5 1 o 31.236 28.137 0.00 0.97294 0.00
    1 -12 -6 1 o 21.237 23.983 180.00 0.92195 0.00
    5 0 9 1 o 130.611 146.102 180.00 0.95437 0.01
    6 -3 -1 1 o 3.182 2.995 0.00 0.96383 0.00
    5 3 10 1 o 0.611 0.601 180.00 0.94414 0.00
    1 7 -8 1 o 833.760 941.041 0.00 0.95421 0.13
    3 2 12 1 o 9.083 10.295 180.00 0.95401 0.00
    3 -8 5 1 o 27.109 30.826 180.00 0.95398 0.00
    3 9 -4 1 o 44.862 40.654 180.00 0.97189 0.01
    0 9 -6 1 o 10.448 12.048 0.00 0.95365 0.00
    4 6 11 1 o 179.436 207.519 180.00 0.95342 0.02
    0 1 -12 1 o 14.560 14.307 180.00 0.94293 0.00
    4 -7 -7 1 o 0.078 0.103 180.00 0.93207 0.00
    4 2 -8 1 o 0.000 0.000 180.00 0.97118 0.00
    3 12 4 1 o 191.532 227.093 180.00 0.95278 0.03
    2 8 12 1 o 19.167 25.516 180.00 0.93147 0.00
    4 -5 7 1 o 75.127 76.325 180.00 0.96119 0.01
    4 11 2 1 o 29.844 36.289 0.00 0.95169 0.00
    1 -8 7 1 o 154.185 186.462 180.00 0.95166 0.02
    4 4 -7 1 o 50.758 45.831 180.00 0.97749 0.01
    2 11 -2 1 o 307.222 312.539 0.00 0.96093 0.04
    0 8 12 1 o 250.534 259.189 0.00 0.91878 0.04
    1 -6 9 1 o 14.079 17.102 0.00 0.95088 0.00
    3 12 3 1 o 95.801 117.249 180.00 0.95066 0.01
    5 5 10 1 o 328.311 326.336 0.00 0.94017 0.04
    4 -4 8 1 o 178.173 181.543 180.00 0.95961 0.02
    1 5 13 1 o 46.459 60.105 0.00 0.92920 0.01
    6 4 8 1 o 612.371 785.146 0.00 0.92872 0.07
    5 9 0 1 o 101.854 122.038 0.00 0.94942 0.02
    5 10 4 1 o 0.340 0.357 0.00 0.93926 0.00
    1 12 8 1 o 0.167 0.212 180.00 0.92823 0.00
    5 -4 -6 1 o 40.292 47.795 180.00 0.94889 0.00
    1 -12 -1 1 o 114.958 126.149 0.00 0.93877 0.01
    3 1 -10 1 o 506.845 597.075 0.00 0.94858 0.07
    3 12 5 1 o 1.499 1.761 180.00 0.94851 0.00
    1 0 -12 1 o 18.221 20.664 180.00 0.93836 0.00
    3 12 6 1 o 1.527 1.779 180.00 0.93810 0.00
    5 10 3 1 o 41.949 50.293 180.00 0.93772 0.01
    6 -1 -3 1 o 193.963 180.680 0.00 0.96553 0.02
    2 -9 5 1 o 55.267 61.807 180.00 0.94690 0.01
    4 -3 -9 1 o 365.143 460.714 180.00 0.93684 0.04
    6 8 3 1 o 17.932 22.569 0.00 0.92615 0.00
    3 -10 1 1 o 2.823 3.563 180.00 0.93677 0.00
    4 -6 -8 1 o 17.228 21.685 0.00 0.92600 0.00
    3 -10 -6 1 o 4.198 4.650 180.00 0.91468 0.00
    6 8 4 1 o 6.092 7.661 180.00 0.92584 0.00
    1 8 -7 1 o 78.453 82.332 0.00 0.95566 0.01
    4 1 11 1 o 0.000 0.000 0.00 0.94625 0.00
    5 -6 -4 1 o 0.005 0.006 0.00 0.94624 0.00
    5 -3 7 1 o 344.227 376.134 0.00 0.95491 0.04
    2 -7 -11 1 o 123.854 141.507 0.00 0.91359 0.02
    4 7 11 1 o 10.838 14.012 0.00 0.93547 0.00
    6 3 -3 1 o 24.384 27.128 0.00 0.95457 0.00
    2 5 -9 1 o 79.283 88.813 0.00 0.95440 0.01
    5 7 -3 1 o 80.700 90.832 0.00 0.95439 0.01
    1 3 13 1 o 82.607 105.797 180.00 0.93480 0.01
    4 -9 -1 1 o 158.733 204.207 180.00 0.93479 0.02
    5 10 5 1 o 15.960 20.495 0.00 0.93468 0.00
    4 -9 -2 1 o 244.775 314.272 180.00 0.93466 0.04
    4 -1 -9 1 o 189.046 186.735 180.00 0.94460 0.02
    5 -4 6 1 o 5.981 6.930 0.00 0.95371 0.00
    0 3 13 1 o 0.804 0.978 180.00 0.92366 0.00
    4 10 -1 1 o 76.134 89.294 0.00 0.95350 0.01
    3 10 10 1 o 22.009 28.313 0.00 0.93404 0.00
    4 -2 -9 1 o 12.708 12.435 0.00 0.94390 0.00
    4 -6 6 1 o 1241.975 1477.545 180.00 0.95296 0.16
    0 11 -3 1 o 75.137 73.048 0.00 0.94356 0.01
    4 -8 -6 1 o 777.397 916.109 180.00 0.92294 0.10
    0 12 8 1 o 30.695 37.697 180.00 0.91169 0.00
    1 6 -9 1 o 0.119 0.115 180.00 0.94324 0.00
    0 4 13 1 o 4.209 4.880 0.00 0.92259 0.00
    3 5 -8 1 o 326.671 332.513 0.00 0.96069 0.05
    6 -3 3 1 o 126.989 154.699 0.00 0.95206 0.02
    1 3 -11 1 o 41.649 54.772 0.00 0.93283 0.01
    6 5 -2 1 o 116.679 113.430 180.00 0.94275 0.02
    6 5 8 1 o 6.473 7.339 180.00 0.92208 0.00
    2 -11 1 1 o 0.219 0.291 180.00 0.93219 0.00
    1 -7 -12 1 o 110.351 142.458 0.00 0.91035 0.01
    6 -2 5 1 o 337.120 327.760 180.00 0.94195 0.04
    3 -6 -10 1 o 8.581 9.369 0.00 0.92114 0.00
    6 -3 -2 1 o 113.645 141.601 180.00 0.95048 0.01
    6 -1 6 1 o 103.673 99.721 180.00 0.94099 0.01
    6 0 7 1 o 104.905 141.461 0.00 0.93088 0.01
    0 5 -10 1 o 19.692 19.127 0.00 0.94055 0.00
    6 6 -1 1 o 96.687 94.330 180.00 0.94044 0.02
    2 -1 12 1 o 0.201 0.269 0.00 0.93037 0.00
    6 8 5 1 o 0.400 0.412 180.00 0.91969 0.00
    1 -10 -10 1 o 199.357 264.334 0.00 0.90848 0.03
    3 7 12 1 o 731.169 967.956 180.00 0.92990 0.09
    4 11 7 1 o 3.538 4.675 180.00 0.92976 0.00
    3 1 12 1 o 217.056 223.989 0.00 0.93940 0.02
    0 12 -1 1 o 301.228 394.559 0.00 0.92937 0.03
    4 -3 9 1 o 135.434 159.874 180.00 0.94836 0.01
    6 3 8 1 o 0.715 0.930 180.00 0.92930 0.00
    0 2 13 1 o 150.792 153.487 180.00 0.91875 0.02
    6 7 0 1 o 0.290 0.376 0.00 0.92904 0.00
    4 0 -9 1 o 587.576 632.101 180.00 0.93890 0.07
    4 -9 0 1 o 69.325 89.617 0.00 0.92891 0.01
    5 6 10 1 o 2.371 3.056 0.00 0.92885 0.00
    5 -6 3 1 o 20.687 24.348 0.00 0.94783 0.00
    4 -9 -3 1 o 18.273 23.347 180.00 0.92852 0.00
    3 -8 -9 1 o 9.032 11.851 180.00 0.90691 0.00
    4 -8 3 1 o 105.321 120.500 0.00 0.93834 0.01
    1 9 -6 1 o 0.087 0.101 0.00 0.94746 0.00
    2 -11 -7 1 o 66.105 86.420 180.00 0.90683 0.01
    1 2 13 1 o 9.562 12.171 0.00 0.92831 0.00
    1 -9 6 1 o 6.783 8.069 180.00 0.93791 0.00
    3 9 11 1 o 1113.633 1411.834 180.00 0.92804 0.16
    1 6 13 1 o 58.968 61.770 0.00 0.91743 0.01
    5 6 -4 1 o 5.899 6.339 0.00 0.95520 0.00
    5 -2 8 1 o 0.010 0.011 180.00 0.94649 0.00
    1 10 11 1 o 5.532 5.863 0.00 0.91699 0.00
    4 7 -5 1 o 99.441 101.887 0.00 0.96216 0.02
    4 -9 -4 1 o 1.565 1.660 180.00 0.91671 0.00
    5 -7 -1 1 o 101.844 130.791 0.00 0.93693 0.01
    1 13 5 1 o 196.629 208.757 0.00 0.91662 0.03
    2 4 13 1 o 36.524 46.079 0.00 0.92688 0.00
    3 -9 -8 1 o 66.793 84.371 0.00 0.90527 0.01
    5 2 10 1 o 0.000 0.000 0.00 0.93656 0.00
    1 -5 10 1 o 17.496 22.546 0.00 0.93641 0.00
    6 7 7 1 o 372.310 399.292 180.00 0.91612 0.06
    0 5 13 1 o 22.929 24.859 180.00 0.91557 0.00
    4 9 10 1 o 71.878 90.918 180.00 0.92592 0.01
    5 -7 0 1 o 6.676 8.762 180.00 0.93554 0.00
    1 11 -3 1 o 4.826 4.736 180.00 0.94462 0.00
    1 11 10 1 o 100.604 109.968 0.00 0.91518 0.02
    5 8 9 1 o 164.801 208.309 180.00 0.92559 0.02
    2 10 -4 1 o 0.079 0.096 180.00 0.95263 0.00
    2 3 13 1 o 31.212 39.606 180.00 0.92520 0.00
    5 8 -2 1 o 3.991 3.845 0.00 0.94403 0.00
    2 10 11 1 o 0.039 0.043 0.00 0.91463 0.00
    2 12 0 1 o 0.335 0.323 180.00 0.94360 0.00
    3 11 9 1 o 191.630 242.909 0.00 0.92475 0.03
    1 12 -1 1 o 43.951 56.723 0.00 0.93448 0.00
    5 -1 -7 1 o 1604.545 1532.836 180.00 0.94355 0.15
    1 -9 -11 1 o 379.631 462.681 180.00 0.90320 0.06
    2 12 8 1 o 2.152 2.707 0.00 0.92459 0.00
    4 10 9 1 o 337.537 426.798 180.00 0.92444 0.05
    0 6 13 1 o 33.785 40.964 0.00 0.90302 0.00
    5 9 8 1 o 444.529 557.596 180.00 0.92435 0.07
    6 -2 -3 1 o 32.317 40.028 0.00 0.95139 0.00
    5 10 6 1 o 0.002 0.003 0.00 0.92424 0.00
    5 -5 5 1 o 589.597 566.288 180.00 0.94299 0.07
    3 11 -1 1 o 6.337 7.860 180.00 0.95127 0.00
    1 -12 0 1 o 26.146 32.598 180.00 0.92413 0.00
    4 -4 -9 1 o 180.357 222.565 180.00 0.92383 0.02
    6 2 8 1 o 1257.816 1551.189 180.00 0.92378 0.13
    0 10 -5 1 o 336.725 437.994 180.00 0.93342 0.04
    4 8 -4 1 o 108.055 108.528 180.00 0.95812 0.02
    3 12 2 1 o 3.302 3.212 180.00 0.94227 0.00
    2 -3 11 1 o 157.416 205.811 0.00 0.93314 0.02
    2 11 10 1 o 38.054 44.342 0.00 0.91290 0.01
    1 -12 -7 1 o 41.991 51.454 0.00 0.90188 0.01
    3 10 -3 1 o 40.238 49.969 180.00 0.94986 0.01
    2 -3 -12 1 o 8.186 9.864 0.00 0.91216 0.00
    5 -7 -2 1 o 1237.589 1663.334 0.00 0.93224 0.17
    2 5 13 1 o 44.931 51.912 0.00 0.92249 0.01
    3 12 7 1 o 4.700 5.339 0.00 0.92214 0.00
    4 6 -6 1 o 1491.065 1486.230 180.00 0.95632 0.23
    2 -2 -12 1 o 417.746 519.390 180.00 0.91152 0.05
    1 -11 3 1 o 1.230 1.362 0.00 0.92162 0.00
    1 13 4 1 o 278.773 308.078 180.00 0.92154 0.04
    2 2 -11 1 o 46.032 50.023 0.00 0.92125 0.01
    0 10 11 1 o 86.851 109.406 180.00 0.89994 0.01
    1 -11 -9 1 o 31.293 39.416 180.00 0.89969 0.00
    3 -6 8 1 o 96.655 131.121 180.00 0.93062 0.01
    1 13 3 1 o 485.660 513.951 180.00 0.92068 0.06
    6 8 2 1 o 0.015 0.016 180.00 0.92061 0.00
    5 10 2 1 o 97.975 130.912 180.00 0.93015 0.02
    6 6 8 1 o 128.916 171.817 0.00 0.90975 0.02
    6 -4 0 1 o 0.253 0.286 180.00 0.93849 0.00
    4 3 -8 1 o 136.609 152.857 0.00 0.94662 0.02
    0 13 3 1 o 36.063 48.546 0.00 0.90943 0.00
    5 5 -5 1 o 85.046 93.532 0.00 0.94639 0.01
    5 -1 9 1 o 755.056 989.197 0.00 0.92919 0.07
    5 -2 -7 1 o 48.022 56.415 180.00 0.93814 0.00
    5 3 -6 1 o 673.272 793.956 180.00 0.95362 0.09
    0 11 10 1 o 34.747 43.317 0.00 0.89818 0.01
    0 13 4 1 o 168.988 227.905 0.00 0.90900 0.02
    3 -2 11 1 o 10.745 13.797 180.00 0.92863 0.00
    4 -2 10 1 o 17.056 21.758 0.00 0.92841 0.00
    4 11 1 1 o 93.703 118.645 180.00 0.93735 0.01
    6 -4 1 1 o 946.678 1230.622 180.00 0.93718 0.12
    3 -3 -11 1 o 25.625 34.749 180.00 0.90832 0.00
    0 1 13 1 o 40.194 54.475 0.00 0.90811 0.01
    6 8 6 1 o 91.430 123.081 180.00 0.90805 0.01
    1 1 -12 1 o 2.982 3.062 180.00 0.91791 0.00
    4 9 -3 1 o 4.307 4.122 0.00 0.94457 0.00
    2 -9 -10 1 o 16.810 20.545 180.00 0.89671 0.00
    3 2 -10 1 o 17.300 21.852 0.00 0.92726 0.00
    1 -2 12 1 o 568.852 587.933 0.00 0.91761 0.08
    2 2 13 1 o 158.691 164.347 180.00 0.91756 0.02
    2 -5 -12 1 o 23.168 28.144 0.00 0.89643 0.00
    2 -10 4 1 o 16.594 17.195 0.00 0.91747 0.00
    2 -4 -12 1 o 9.320 12.320 180.00 0.90704 0.00
    6 4 -3 1 o 102.170 135.095 0.00 0.93578 0.01
    2 4 -10 1 o 1.463 1.852 180.00 0.92685 0.00
    4 -7 5 1 o 88.824 116.952 0.00 0.93564 0.01
    5 -3 -7 1 o 70.918 89.821 180.00 0.92667 0.01
    3 -5 9 1 o 148.856 188.486 0.00 0.92666 0.02
    4 0 11 1 o 148.673 188.734 0.00 0.92602 0.01
    1 13 6 1 o 35.795 46.647 180.00 0.90620 0.01
    2 -12 -4 1 o 145.439 178.776 180.00 0.89527 0.02
    3 -10 2 1 o 6.766 7.190 0.00 0.91630 0.00
    3 -9 4 1 o 182.794 232.403 180.00 0.92572 0.02
    3 -7 7 1 o 152.238 194.157 0.00 0.92565 0.02
    2 -10 -9 1 o 67.375 83.504 0.00 0.89502 0.01
    1 1 13 1 o 150.837 161.351 0.00 0.91600 0.02
    5 0 -7 1 o 25.629 24.768 180.00 0.94256 0.00
    3 4 -9 1 o 31.233 40.304 0.00 0.93429 0.00
    4 -5 -9 1 o 156.686 200.673 180.00 0.90560 0.02
    3 -7 -10 1 o 938.967 1172.394 0.00 0.89463 0.11
    5 9 -1 1 o 25.558 33.100 0.00 0.92503 0.00
    7 2 3 1 o 2.941 3.712 180.00 0.90518 0.00
    7 3 2 1 o 67.004 84.527 0.00 0.90517 0.01
    2 -1 -12 1 o 217.882 274.547 0.00 0.90513 0.03
    2 -7 8 1 o 78.100 100.316 0.00 0.92484 0.01
    6 -4 -1 1 o 114.308 147.839 180.00 0.93370 0.01
    6 -3 4 1 o 343.527 444.943 180.00 0.93368 0.04
    0 4 -11 1 o 208.536 225.435 0.00 0.91516 0.03
    6 0 -4 1 o 282.055 269.896 0.00 0.94163 0.03
    0 2 -12 1 o 171.165 186.671 180.00 0.91490 0.03
    6 2 -4 1 o 258.318 337.393 0.00 0.93331 0.03
    1 9 12 1 o 58.220 71.886 180.00 0.90441 0.01
    7 3 3 1 o 75.568 92.955 180.00 0.90436 0.01
    0 13 2 1 o 34.749 42.614 180.00 0.90430 0.00
    2 13 4 1 o 16.591 18.395 180.00 0.91421 0.00
    1 5 -10 1 o 636.510 790.843 180.00 0.92371 0.10
    6 1 -4 1 o 21.851 20.176 0.00 0.94061 0.00
    1 13 2 1 o 162.482 180.916 0.00 0.91409 0.02
    1 -4 11 1 o 22.967 25.670 0.00 0.91392 0.00
    5 -5 -6 1 o 21.065 25.254 0.00 0.92313 0.00
    5 1 10 1 o 354.114 423.372 0.00 0.92307 0.03
    6 -3 -3 1 o 13.881 19.324 180.00 0.93160 0.00
    2 -6 9 1 o 6.596 7.737 0.00 0.92275 0.00
    0 13 5 1 o 0.580 0.702 0.00 0.90306 0.00
    0 13 6 1 o 3.092 4.033 180.00 0.89191 0.00
    4 8 11 1 o 132.216 155.765 0.00 0.91261 0.02
    1 -4 -13 1 o 77.898 101.999 180.00 0.89167 0.01
    6 1 8 1 o 181.343 215.191 180.00 0.91247 0.02
    5 -6 -5 1 o 70.915 79.282 180.00 0.92181 0.01
    2 6 13 1 o 41.825 50.139 0.00 0.91229 0.00
    5 -7 -3 1 o 167.683 186.839 0.00 0.92175 0.02
    2 9 12 1 o 2.251 2.736 180.00 0.90208 0.00
    5 7 10 1 o 184.516 223.812 0.00 0.91206 0.02
    1 10 -5 1 o 165.272 224.696 0.00 0.93034 0.02
    6 -4 2 1 o 117.467 158.753 180.00 0.92984 0.01
    3 -11 -4 1 o 380.994 504.767 180.00 0.89062 0.05
    3 -10 -7 1 o 0.205 0.272 0.00 0.88993 0.00
    2 13 5 1 o 4.602 6.007 0.00 0.91066 0.00
    3 -4 -11 1 o 0.329 0.413 180.00 0.90055 0.00
    1 7 13 1 o 5.136 6.456 180.00 0.90044 0.00
    3 -2 -11 1 o 0.826 1.083 0.00 0.91046 0.00
    6 -1 -4 1 o 1.247 1.685 0.00 0.93630 0.00
    3 0 12 1 o 120.054 119.104 180.00 0.91944 0.01
    4 -9 -5 1 o 43.092 54.683 0.00 0.89989 0.01
    5 -7 1 1 o 945.859 1198.931 180.00 0.92816 0.13
    3 12 1 1 o 0.039 0.050 180.00 0.92811 0.00
    4 4 0 2 o 1729.928 1837.561 0.00 0.96008 1.05
    2 -12 -3 1 o 89.724 113.796 180.00 0.89949 0.01
    6 8 1 1 o 22.711 30.793 180.00 0.90952 0.00
    1 12 9 1 o 173.037 219.266 180.00 0.89924 0.03
    2 -11 2 1 o 65.155 89.003 180.00 0.90928 0.01
    5 1 -7 1 o 861.844 1144.365 0.00 0.93525 0.10
    4 1 -9 1 o 194.697 246.290 180.00 0.92713 0.02
    3 -11 -2 1 o 268.428 339.896 180.00 0.89883 0.04
    0 9 12 1 o 0.844 1.118 0.00 0.88809 0.00
    4 5 12 1 o 106.038 146.830 180.00 0.90877 0.01
    2 -8 7 1 o 6.355 6.397 180.00 0.91816 0.00
    5 10 7 1 o 16.290 22.262 0.00 0.90852 0.00
    4 11 8 1 o 6.313 8.678 0.00 0.90837 0.00
    2 -12 -2 1 o 86.120 107.939 0.00 0.89833 0.01
    7 3 4 1 o 7.682 9.586 180.00 0.89812 0.00
    7 4 3 1 o 0.948 1.178 180.00 0.89794 0.00
    4 -9 1 1 o 19.050 19.804 0.00 0.91735 0.00
    4 5 -7 1 o 8.874 8.100 180.00 0.94112 0.00
    3 8 12 1 o 47.800 64.739 0.00 0.90761 0.01
    5 10 1 1 o 64.144 67.313 0.00 0.91698 0.01
    7 2 4 1 o 0.436 0.535 180.00 0.89750 0.00
    7 2 2 1 o 60.263 81.141 180.00 0.90745 0.01
    3 -11 -3 1 o 37.415 45.898 180.00 0.89737 0.01
    7 4 2 1 o 1.139 1.393 180.00 0.89732 0.00
    2 8 -7 1 o 2.178 2.819 180.00 0.92538 0.00
    2 12 9 1 o 42.463 51.717 180.00 0.89713 0.01
    3 -1 -11 1 o 280.628 373.976 180.00 0.90684 0.03
    2 7 13 1 o 249.376 301.712 0.00 0.89684 0.03
    1 -10 5 1 o 55.188 58.714 180.00 0.91602 0.01
    2 11 -3 1 o 264.715 349.410 0.00 0.92457 0.03
    2 -12 -5 1 o 55.244 71.906 0.00 0.88590 0.01
    0 7 13 1 o 139.130 180.460 180.00 0.88560 0.02
    5 -7 -4 1 o 431.961 565.106 0.00 0.90603 0.05
    5 -6 4 1 o 225.458 284.393 0.00 0.92370 0.03
    2 -8 -11 1 o 277.773 360.212 180.00 0.88494 0.04
    6 -4 -2 1 o 0.139 0.167 0.00 0.92308 0.00
    1 -8 -12 1 o 112.568 146.473 180.00 0.88455 0.01
    4 -7 -8 1 o 8.528 10.536 0.00 0.89499 0.00
    6 6 -2 1 o 15.741 17.377 180.00 0.91425 0.00
    3 -11 -1 1 o 273.482 338.135 180.00 0.89493 0.04
    3 8 -6 1 o 63.948 89.366 180.00 0.93074 0.01
    6 -2 6 1 o 910.936 1008.228 180.00 0.91413 0.10
    3 -4 10 1 o 0.600 0.665 0.00 0.91408 0.00
    1 -5 -13 1 o 243.747 319.228 0.00 0.88413 0.03
    1 -12 1 1 o 168.345 208.147 180.00 0.90461 0.02
    2 1 13 1 o 9.941 12.187 180.00 0.90438 0.00
    6 4 9 1 o 127.401 160.300 0.00 0.89438 0.01
    7 2 1 1 o 81.738 99.704 180.00 0.90419 0.01
    7 1 2 1 o 176.557 214.317 180.00 0.90403 0.02
    1 -3 -13 1 o 32.422 41.150 180.00 0.89389 0.00
    4 -5 8 1 o 8.788 10.189 180.00 0.91281 0.00
    0 12 9 1 o 0.137 0.187 180.00 0.88304 0.00
    4 -8 -7 1 o 154.214 196.801 180.00 0.89352 0.02
    2 7 -8 1 o 218.216 238.260 0.00 0.92139 0.03
    7 4 4 1 o 0.015 0.019 180.00 0.89323 0.00
    3 -8 6 1 o 1.956 2.365 0.00 0.91214 0.00
    2 13 3 1 o 8.405 10.177 0.00 0.91211 0.00
    2 -5 10 1 o 68.582 83.219 0.00 0.91208 0.01
    0 12 -2 1 o 555.797 662.870 180.00 0.90275 0.05
    2 9 -6 1 o 148.048 152.687 0.00 0.92057 0.02
    3 7 -7 1 o 250.723 317.252 0.00 0.92834 0.04
    4 4 12 1 o 250.740 308.982 0.00 0.91181 0.02
    6 7 8 1 o 0.456 0.591 180.00 0.89241 0.00
    7 1 1 1 o 37.560 45.210 180.00 0.90224 0.00
    0 0 13 1 o 104.608 135.787 0.00 0.89234 0.01
    6 3 -4 1 o 0.462 0.461 0.00 0.92014 0.00
    1 13 1 1 o 189.547 228.412 180.00 0.90214 0.02
    2 -12 -1 1 o 120.095 157.110 180.00 0.89186 0.01
    2 13 6 1 o 48.084 58.794 0.00 0.90166 0.01
    3 12 8 1 o 209.361 257.070 0.00 0.90148 0.03
    6 8 7 1 o 23.314 30.655 180.00 0.89152 0.00
    4 -8 4 1 o 89.975 118.884 0.00 0.91067 0.01
    7 4 1 1 o 0.754 0.997 0.00 0.89138 0.00
    2 -6 -12 1 o 18.502 25.327 0.00 0.88090 0.00
    2 12 -1 1 o 254.544 245.357 180.00 0.91896 0.03
    2 -2 12 1 o 27.282 34.124 0.00 0.90086 0.00
    1 13 7 1 o 297.396 394.233 180.00 0.89083 0.04
    6 9 4 1 o 12.662 16.826 180.00 0.89075 0.00
    4 -6 7 1 o 138.789 191.968 180.00 0.90985 0.02
    5 -4 -7 1 o 90.395 123.712 180.00 0.90979 0.01
    1 -2 -13 1 o 60.287 80.066 180.00 0.89065 0.01
    7 3 1 1 o 0.010 0.012 180.00 0.90050 0.00
    2 -11 -8 1 o 29.337 38.922 0.00 0.88008 0.00
    7 1 3 1 o 727.036 920.734 180.00 0.90035 0.09
    4 12 5 1 o 96.045 122.556 0.00 0.90025 0.01
    4 6 12 1 o 185.021 236.523 180.00 0.90011 0.02
    4 11 0 1 o 30.752 31.074 180.00 0.91784 0.00
    6 -1 7 1 o 2.663 3.702 180.00 0.90910 0.00
    4 3 12 1 o 120.018 166.548 180.00 0.90907 0.01
    6 5 9 1 o 5.012 6.675 0.00 0.88981 0.00
    6 9 3 1 o 3.361 4.475 0.00 0.88965 0.00
    3 4 13 1 o 51.661 66.522 180.00 0.89947 0.01
    1 8 13 1 o 22.606 29.110 180.00 0.87912 0.00
    6 -2 -4 1 o 554.971 733.191 0.00 0.92494 0.05
    3 -11 -5 1 o 258.102 330.446 0.00 0.87892 0.04
    1 -13 -4 1 o 55.429 70.911 0.00 0.87890 0.01
    6 -4 3 1 o 31.065 32.648 0.00 0.91689 0.00
    6 7 -1 1 o 26.589 36.482 0.00 0.90784 0.00
    3 9 -5 1 o 159.324 213.923 0.00 0.92421 0.02
    1 0 13 1 o 22.417 28.355 0.00 0.89856 0.00
    1 -12 -8 1 o 19.684 24.718 180.00 0.87800 0.00
    4 -4 9 1 o 97.936 133.708 180.00 0.90734 0.01
    3 0 -11 1 o 8.843 10.892 180.00 0.89767 0.00
    1 -10 -11 1 o 9.787 11.108 0.00 0.86651 0.00
    5 -7 2 1 o 359.780 384.547 180.00 0.91520 0.05
    0 8 -8 1 o 176.869 236.635 180.00 0.90665 0.02
    2 13 7 1 o 16.933 22.564 0.00 0.88767 0.00
    3 -5 -11 1 o 286.442 379.569 180.00 0.88757 0.03
    4 10 -2 1 o 764.056 890.991 0.00 0.92268 0.11
    1 4 -11 1 o 1.591 1.924 180.00 0.89716 0.00
    5 -4 7 1 o 18.850 20.414 180.00 0.91474 0.00
    5 4 11 1 o 18.319 22.091 180.00 0.89704 0.00
    1 12 -2 1 o 40.769 54.000 0.00 0.90620 0.00
    0 11 -4 1 o 134.110 175.826 0.00 0.90599 0.01
    3 5 13 1 o 18.432 22.074 0.00 0.89671 0.00
    3 3 13 1 o 30.810 36.804 180.00 0.89669 0.00
    5 2 -7 1 o 35.463 39.937 180.00 0.92204 0.00
    7 3 5 1 o 15.178 20.009 0.00 0.88678 0.00
    1 11 -4 1 o 105.593 137.202 0.00 0.90569 0.01
    6 9 5 1 o 140.100 184.294 180.00 0.88663 0.02
    5 9 9 1 o 295.535 354.192 180.00 0.89627 0.04
    5 4 -6 1 o 68.008 87.685 0.00 0.92873 0.01
    0 13 7 1 o 2.230 2.733 0.00 0.87612 0.00
    7 5 3 1 o 3.805 4.973 0.00 0.88628 0.00
    6 0 8 1 o 163.919 194.669 0.00 0.89601 0.02
    1 11 11 1 o 248.052 302.892 0.00 0.87584 0.04
    1 -11 -10 1 o 19.474 21.547 0.00 0.86488 0.00
    3 -11 0 1 o 69.275 89.791 180.00 0.88587 0.01
    7 2 0 1 o 215.637 259.165 180.00 0.89558 0.03
    2 13 2 1 o 1.062 1.301 0.00 0.90448 0.00
    5 0 10 1 o 126.746 154.819 0.00 0.90443 0.01
    7 0 2 1 o 24.804 30.333 0.00 0.89510 0.00
    3 11 -2 1 o 2146.193 2180.032 180.00 0.92042 0.26
    7 5 5 1 o 70.299 84.704 180.00 0.87491 0.01
    0 7 -9 1 o 18.850 22.650 180.00 0.90387 0.00
    6 5 -3 1 o 10.981 13.238 180.00 0.91219 0.00
    5 3 11 1 o 42.853 53.619 0.00 0.89459 0.00
    7 2 5 1 o 219.939 282.022 0.00 0.88483 0.03
    2 -9 6 1 o 169.390 201.624 180.00 0.90328 0.02
    5 -3 8 1 o 645.855 807.309 0.00 0.91162 0.06
    7 5 2 1 o 8.112 10.511 0.00 0.88432 0.00
    5 5 11 1 o 55.874 71.089 0.00 0.89399 0.01
    0 13 1 1 o 17.196 21.870 180.00 0.89391 0.00
    5 -6 -6 1 o 24.000 30.626 0.00 0.89383 0.00
    2 -4 11 1 o 336.970 431.519 180.00 0.89368 0.04
    4 12 4 1 o 685.226 815.068 0.00 0.90268 0.10
    6 3 9 1 o 49.803 63.706 0.00 0.89349 0.00
    6 8 0 1 o 159.694 204.616 180.00 0.89348 0.02
    2 3 -11 1 o 10.096 12.957 0.00 0.89347 0.00
    2 0 -12 1 o 387.489 496.256 180.00 0.89337 0.05
    3 10 11 1 o 5.501 7.051 0.00 0.89330 0.00
    1 2 -12 1 o 233.048 299.081 180.00 0.89323 0.03
    6 -3 5 1 o 211.312 280.374 180.00 0.91067 0.02
    7 4 5 1 o 63.208 85.072 0.00 0.88342 0.01
    0 6 -10 1 o 114.904 147.872 0.00 0.89306 0.02
    7 5 4 1 o 71.189 97.311 0.00 0.88309 0.01
    4 -6 -9 1 o 339.316 465.484 0.00 0.88308 0.03
    5 8 -3 1 o 206.144 285.197 0.00 0.91016 0.03
    4 4 -8 1 o 266.472 267.267 0.00 0.91786 0.04
    3 3 -10 1 o 59.571 72.381 0.00 0.90164 0.01
    4 12 6 1 o 114.934 148.806 0.00 0.89252 0.02
    4 2 -9 1 o 139.898 194.388 180.00 0.90997 0.02
    1 -13 -5 1 o 4.789 5.909 0.00 0.87242 0.00
    4 -1 11 1 o 175.830 215.891 180.00 0.90138 0.02
    0 9 -7 1 o 0.944 1.169 180.00 0.90115 0.00
    3 6 -8 1 o 42.793 44.617 180.00 0.91721 0.01
    5 -5 6 1 o 34.213 48.302 180.00 0.90936 0.00
    1 -1 -13 1 o 24.335 34.708 0.00 0.88215 0.00
    3 -10 3 1 o 50.801 66.768 0.00 0.89180 0.01
    2 -12 -6 1 o 47.921 59.347 0.00 0.87185 0.01
    3 11 10 1 o 4.882 6.410 0.00 0.89174 0.00
    4 -9 2 1 o 191.832 241.077 0.00 0.90073 0.02
    4 2 12 1 o 225.266 283.582 0.00 0.90070 0.02
    1 -6 -13 1 o 23.199 28.806 180.00 0.87166 0.00
    2 6 -9 1 o 84.942 119.845 0.00 0.90894 0.01
    3 12 0 1 o 28.559 40.653 0.00 0.90893 0.00
    7 1 4 1 o 0.394 0.521 0.00 0.89141 0.00
    4 10 10 1 o 96.228 127.785 0.00 0.89125 0.01
    5 -2 9 1 o 412.409 529.152 180.00 0.90027 0.04
    1 13 8 1 o 7.953 9.937 0.00 0.87125 0.00
    1 10 12 1 o 0.601 0.749 0.00 0.87115 0.00
    6 -3 -4 1 o 72.493 102.966 180.00 0.90818 0.01
    5 8 10 1 o 34.226 45.650 180.00 0.89069 0.00
    4 12 3 1 o 316.509 410.634 0.00 0.89967 0.04
    7 3 0 1 o 285.367 381.382 180.00 0.89061 0.04
    5 11 4 1 o 0.139 0.186 180.00 0.89039 0.00
    7 0 3 1 o 8.597 11.502 180.00 0.89015 0.00
    5 7 -4 1 o 43.789 46.299 180.00 0.91521 0.01
    1 -13 -3 1 o 3.915 5.295 180.00 0.88041 0.00
    2 -12 0 1 o 438.836 596.664 180.00 0.88041 0.05
    2 10 -5 1 o 14.578 20.052 180.00 0.90737 0.00
    5 10 0 1 o 9.390 12.128 180.00 0.89890 0.00
    3 -6 -11 1 o 306.931 376.660 180.00 0.87004 0.03
    6 -4 -3 1 o 64.557 88.263 0.00 0.90722 0.01
    3 -9 -9 1 o 3.523 4.301 0.00 0.86996 0.00
    6 6 9 1 o 11.933 15.945 0.00 0.88005 0.00
    4 -7 6 1 o 52.103 66.967 0.00 0.89868 0.01
    2 -10 -10 1 o 441.860 431.895 0.00 0.85843 0.06
    1 8 -8 1 o 50.547 62.058 180.00 0.89765 0.01
    3 6 13 1 o 39.799 53.101 180.00 0.88855 0.00
    3 2 13 1 o 2.790 3.728 180.00 0.88850 0.00
    4 -9 -6 1 o 103.480 132.069 0.00 0.87887 0.01
    5 -5 -7 1 o 19.627 26.234 0.00 0.88837 0.00
    5 10 8 1 o 30.193 40.249 180.00 0.88832 0.00
    1 -6 10 1 o 0.634 0.848 0.00 0.88828 0.00
    7 6 4 1 o 5.531 6.485 180.00 0.86823 0.00
    4 -10 -2 1 o 3.895 4.893 180.00 0.87828 0.00
    5 11 5 1 o 307.439 410.884 180.00 0.88785 0.05
    1 -8 8 1 o 137.773 164.155 0.00 0.89671 0.02
    5 11 3 1 o 16.708 22.386 0.00 0.88771 0.00
    4 -2 -10 1 o 0.012 0.017 0.00 0.88770 0.00
    1 -11 4 1 o 19.696 26.397 0.00 0.88767 0.00
    1 12 10 1 o 18.059 21.009 0.00 0.86791 0.00
    1 -7 9 1 o 93.085 110.493 0.00 0.89647 0.01
    6 2 9 1 o 63.086 84.099 180.00 0.88721 0.01
    6 9 6 1 o 28.042 34.889 180.00 0.87751 0.00
    4 -1 -10 1 o 26.945 35.916 180.00 0.88691 0.00
    7 5 1 1 o 12.619 15.663 0.00 0.87731 0.00
    5 6 -5 1 o 14.009 17.494 180.00 0.91174 0.00
    2 8 13 1 o 270.037 333.967 0.00 0.87693 0.03
    1 -13 -2 1 o 15.730 19.444 180.00 0.87688 0.00
    2 0 13 1 o 194.075 254.832 180.00 0.88637 0.02
    4 7 12 1 o 3.637 4.770 180.00 0.88632 0.00
    3 13 5 1 o 356.181 467.037 0.00 0.88629 0.05
    1 -9 -12 1 o 327.802 326.146 180.00 0.85597 0.04
    3 -1 12 1 o 238.847 291.262 180.00 0.89514 0.02
    6 -5 0 1 o 18.715 21.947 180.00 0.90343 0.00
    7 1 0 1 o 66.288 81.075 180.00 0.89509 0.01
    4 9 11 1 o 4.410 5.728 180.00 0.88598 0.00
    5 -7 -5 1 o 23.325 30.209 0.00 0.88587 0.00
    7 0 1 1 o 23.765 29.517 180.00 0.89477 0.00
    1 9 -7 1 o 427.996 533.171 180.00 0.89474 0.05
    5 6 11 1 o 30.105 38.721 180.00 0.88560 0.00
    5 -8 -2 1 o 70.152 89.915 0.00 0.88556 0.01
    1 -3 12 1 o 388.249 494.618 0.00 0.88513 0.05
    3 -3 11 1 o 104.003 133.065 180.00 0.89391 0.01
    4 -3 10 1 o 155.877 200.129 180.00 0.89388 0.02
    3 -8 -10 1 o 5.196 5.793 180.00 0.86527 0.00
    6 4 -4 1 o 592.088 711.428 0.00 0.90184 0.08
    3 10 -4 1 o 9.834 14.247 0.00 0.90929 0.00
    2 11 11 1 o 252.834 304.272 0.00 0.87495 0.04
    2 -9 -11 1 o 255.289 248.853 0.00 0.85402 0.03
    4 -10 -3 1 o 3.018 3.613 180.00 0.87449 0.00
    2 -12 -7 1 o 5.452 5.297 0.00 0.85379 0.00
    0 3 -12 1 o 2.530 3.315 0.00 0.88389 0.00
    0 8 13 1 o 164.666 180.047 0.00 0.86417 0.02
    6 -5 1 1 o 7.546 9.494 0.00 0.90083 0.00
    1 7 -9 1 o 0.017 0.022 180.00 0.89253 0.00
    3 1 -11 1 o 17.605 23.800 180.00 0.88345 0.00
    6 -5 -1 1 o 0.404 0.515 180.00 0.90058 0.00
    6 9 2 1 o 4.512 6.113 0.00 0.88338 0.00
    5 -2 -8 1 o 89.683 117.111 0.00 0.89213 0.01
    4 11 9 1 o 156.694 215.201 180.00 0.88322 0.02
    4 -3 -10 1 o 9.128 12.583 180.00 0.88316 0.00
    4 -4 -10 1 o 189.515 229.062 180.00 0.87353 0.02
    2 13 1 1 o 51.295 67.796 180.00 0.89172 0.01
    2 -11 3 1 o 149.189 211.495 180.00 0.88282 0.02
    6 0 -5 1 o 1.764 2.434 0.00 0.90737 0.00
    4 12 2 1 o 280.805 375.706 0.00 0.89137 0.04
    3 -11 -6 1 o 62.044 66.354 0.00 0.86286 0.01
    3 -9 5 1 o 66.059 88.333 180.00 0.89120 0.01
    6 -4 4 1 o 167.672 219.417 180.00 0.89902 0.02
    3 -10 -8 1 o 75.425 79.566 0.00 0.86228 0.01
    0 1 -13 1 o 153.641 191.916 0.00 0.87224 0.02
    7 5 6 1 o 66.449 70.031 0.00 0.86216 0.01
    3 9 12 1 o 0.010 0.014 0.00 0.88154 0.00
    4 -8 -8 1 o 159.737 167.295 180.00 0.86196 0.02
    2 -10 5 1 o 397.932 575.859 180.00 0.88134 0.04
    1 -12 -9 1 o 1.336 1.282 180.00 0.85129 0.00
    4 8 -5 1 o 81.765 95.674 0.00 0.91257 0.01
    3 5 -9 1 o 41.596 52.712 0.00 0.89826 0.01
    1 -12 2 1 o 17.662 25.094 180.00 0.88114 0.00
    7 6 5 1 o 128.252 133.142 0.00 0.86171 0.02
    2 -11 -9 1 o 51.115 48.805 0.00 0.85095 0.01
    1 -13 -6 1 o 519.998 531.556 0.00 0.86130 0.07
    2 -7 -12 1 o 47.484 48.414 0.00 0.86122 0.01
    4 7 -6 1 o 47.902 59.380 0.00 0.91187 0.01
    6 1 -5 1 o 0.301 0.377 0.00 0.90500 0.00
    7 4 0 1 o 102.664 140.454 180.00 0.88045 0.01
    4 9 -4 1 o 42.831 52.962 0.00 0.90487 0.01
    7 0 0 1 o 51.870 69.331 180.00 0.88916 0.01
    5 -7 3 1 o 294.636 356.484 180.00 0.89735 0.04
    6 8 8 1 o 1.517 1.900 180.00 0.87092 0.00
    7 3 6 1 o 105.547 132.212 0.00 0.87091 0.01
    5 11 6 1 o 908.722 1229.462 180.00 0.88022 0.14
    2 5 -10 1 o 0.531 0.710 0.00 0.88903 0.00
    1 -9 7 1 o 210.759 281.531 180.00 0.88900 0.02
    7 0 4 1 o 206.053 278.502 180.00 0.88017 0.02
    5 9 -2 1 o 0.072 0.085 0.00 0.89702 0.00
    5 11 2 1 o 245.565 328.441 0.00 0.87994 0.03
    4 12 7 1 o 32.907 43.781 180.00 0.87987 0.00
    2 10 12 1 o 697.396 864.442 180.00 0.87022 0.09
    3 13 4 1 o 90.286 120.940 180.00 0.88839 0.01
    6 -1 -5 1 o 19.767 23.484 180.00 0.90404 0.00
    5 -8 -1 1 o 7.855 10.533 180.00 0.88820 0.00
    7 6 3 1 o 256.327 315.231 180.00 0.86997 0.04
    5 3 -7 1 o 531.260 617.502 180.00 0.90366 0.06
    0 11 11 1 o 152.163 148.723 180.00 0.85984 0.02
    3 13 6 1 o 100.923 129.407 0.00 0.87910 0.01
    0 10 -6 1 o 268.225 360.780 180.00 0.88783 0.03
    5 -6 5 1 o 12.193 14.199 180.00 0.89593 0.00
    0 13 0 1 o 25.929 32.911 0.00 0.87878 0.00
    2 13 8 1 o 181.537 220.730 180.00 0.86939 0.03
    4 6 -7 1 o 492.228 565.355 180.00 0.90284 0.07
    5 -1 -8 1 o 1275.068 1524.478 180.00 0.89536 0.11
    4 1 12 1 o 74.962 100.544 180.00 0.88716 0.01
    7 4 6 1 o 147.589 176.930 180.00 0.86901 0.02
    6 -2 -5 1 o 17.311 20.828 0.00 0.89520 0.00
    1 0 -13 1 o 72.396 86.464 180.00 0.86881 0.01
    1 4 14 1 o 0.001 0.001 180.00 0.86865 0.00
    5 2 11 1 o 8.169 10.861 180.00 0.88676 0.00
    5 -8 -3 1 o 44.539 55.520 0.00 0.87788 0.01
    1 -13 -1 1 o 41.271 48.770 0.00 0.86848 0.00
    7 1 5 1 o 1004.979 1251.560 0.00 0.87766 0.11
    4 11 -1 1 o 3.431 4.431 180.00 0.89413 0.00
    7 2 6 1 o 3.488 4.047 0.00 0.86778 0.00
    3 12 9 1 o 129.690 160.624 0.00 0.87708 0.02
    4 -10 -1 1 o 75.680 93.722 0.00 0.87707 0.01
    5 -8 0 1 o 0.167 0.214 180.00 0.88565 0.00
    1 -1 13 1 o 158.986 196.545 0.00 0.87687 0.02
    2 1 -12 1 o 302.225 373.535 0.00 0.87684 0.04
    0 4 14 1 o 45.863 45.089 0.00 0.85754 0.01
    1 13 0 1 o 48.709 62.174 180.00 0.88544 0.00
    3 13 3 1 o 26.363 33.401 180.00 0.88531 0.00
    4 -7 -9 1 o 10.050 9.912 180.00 0.85730 0.00
    1 3 14 1 o 40.561 46.457 180.00 0.86713 0.00
    2 12 10 1 o 178.177 203.991 0.00 0.86710 0.03
    5 0 -8 1 o 5.244 6.758 0.00 0.89312 0.00
    6 6 -3 1 o 20.825 25.978 0.00 0.88494 0.00
    7 6 2 1 o 66.135 75.455 180.00 0.86684 0.01
    6 -5 2 1 o 55.867 71.988 180.00 0.89291 0.01
    7 3 -1 1 o 79.462 97.388 180.00 0.87600 0.01
    6 1 9 1 o 35.639 43.565 0.00 0.87586 0.00
    5 5 -6 1 o 185.401 246.486 0.00 0.90005 0.02
    0 13 8 1 o 120.939 120.255 180.00 0.85644 0.02
    6 -5 -2 1 o 41.606 53.902 180.00 0.89243 0.00
    3 7 13 1 o 531.238 643.202 180.00 0.87542 0.06
    6 -3 6 1 o 3.638 4.631 0.00 0.88410 0.00
    3 1 13 1 o 126.687 152.960 180.00 0.87535 0.01
    1 10 -6 1 o 9.222 11.792 0.00 0.88403 0.00
    4 -10 -4 1 o 238.806 269.452 0.00 0.86587 0.03
    0 5 -11 1 o 26.035 31.177 180.00 0.87503 0.00
    6 7 9 1 o 33.182 37.294 0.00 0.86559 0.00
    5 -3 -8 1 o 0.147 0.196 180.00 0.88359 0.00
    6 -2 7 1 o 84.680 114.429 180.00 0.88346 0.01
    0 10 12 1 o 24.502 24.345 0.00 0.85545 0.00
    1 5 14 1 o 0.475 0.530 180.00 0.86518 0.00
    7 1 -1 1 o 233.168 332.029 0.00 0.88294 0.03
    6 7 -2 1 o 21.761 31.287 180.00 0.88287 0.00
    2 12 -2 1 o 654.129 889.247 0.00 0.89085 0.07
    1 -7 -13 1 o 542.306 535.410 0.00 0.85488 0.06
    1 -10 6 1 o 18.650 22.206 0.00 0.87393 0.00
    5 10 9 1 o 102.445 112.999 0.00 0.86457 0.01
    2 -12 1 1 o 372.446 410.594 180.00 0.86455 0.04
    4 -9 -7 1 o 106.635 104.824 0.00 0.85458 0.01
    1 9 13 1 o 32.846 32.192 180.00 0.85442 0.00
    7 -1 1 1 o 24.885 37.497 180.00 0.88217 0.00
    7 2 -1 1 o 79.009 117.599 0.00 0.88207 0.01
    0 12 -3 1 o 6.816 8.269 180.00 0.87331 0.00
    6 8 -1 1 o 123.363 149.861 180.00 0.87327 0.02
    6 9 7 1 o 39.984 43.508 180.00 0.86383 0.01
    6 2 -5 1 o 1.997 2.362 180.00 0.89707 0.00
    5 -1 10 1 o 74.782 111.454 0.00 0.88157 0.01
    1 -5 11 1 o 63.862 78.889 0.00 0.87279 0.01
    7 -1 2 1 o 79.776 115.056 0.00 0.88115 0.01
    2 4 14 1 o 1.431 1.543 0.00 0.86311 0.00
    5 7 11 1 o 13.999 17.497 180.00 0.87231 0.00
    6 9 1 1 o 6.282 7.861 180.00 0.87227 0.00
    4 0 -10 1 o 341.305 483.556 0.00 0.88084 0.04
    0 5 14 1 o 119.357 114.945 180.00 0.85312 0.01
    3 -11 1 1 o 75.870 95.110 0.00 0.87211 0.01
    5 3 1 2 o 827.188 832.991 0.00 0.91801 1.84
    4 -10 -5 1 o 7.402 7.120 180.00 0.85286 0.00
    4 3 -9 1 o 18.108 24.405 180.00 0.88830 0.00
    2 -7 9 1 o 117.877 150.292 0.00 0.87163 0.01
    4 -8 5 1 o 451.230 614.480 0.00 0.88020 0.05
    0 12 10 1 o 286.258 275.827 180.00 0.85229 0.04
    4 -9 3 1 o 81.591 108.807 0.00 0.87988 0.01
    1 6 -10 1 o 115.871 153.629 180.00 0.87978 0.02
    4 -10 0 1 o 205.885 260.774 0.00 0.87091 0.03
    6 -4 -4 1 o 487.190 656.658 0.00 0.88691 0.04
    3 -6 9 1 o 0.032 0.040 0.00 0.87891 0.00
    2 11 -4 1 o 121.785 164.208 180.00 0.88682 0.01
    5 -4 -8 1 o 13.192 16.570 180.00 0.87021 0.00
    2 5 14 1 o 0.001 0.001 180.00 0.86081 0.00
    7 0 -1 1 o 84.330 105.754 0.00 0.87858 0.01
    1 2 14 1 o 251.396 249.055 0.00 0.86069 0.03
    3 -7 8 1 o 443.683 555.408 180.00 0.87840 0.05
    2 3 14 1 o 93.451 91.505 0.00 0.86051 0.01
    7 6 6 1 o 9.310 8.866 180.00 0.85072 0.00
    4 12 1 1 o 6.997 8.701 180.00 0.87823 0.00
    2 -8 8 1 o 5.099 6.300 0.00 0.86961 0.00
    7 -1 0 1 o 93.787 116.711 180.00 0.87812 0.01
    5 -8 1 1 o 7.445 9.267 0.00 0.87806 0.00
    2 -3 -13 1 o 34.171 32.376 0.00 0.85048 0.00
    3 12 -1 1 o 15.013 19.164 0.00 0.88569 0.00
    5 1 -8 1 o 15.121 19.102 0.00 0.88553 0.00
    7 1 6 1 o 184.440 175.820 0.00 0.85977 0.02
    2 -3 12 1 o 2.511 3.018 180.00 0.86892 0.00
    7 7 3 1 o 74.027 68.667 180.00 0.84979 0.01
    3 13 2 1 o 209.516 259.544 180.00 0.87721 0.02
    4 -5 -10 1 o 12.763 12.214 180.00 0.85931 0.00
    5 10 -1 1 o 5.157 6.380 0.00 0.87680 0.00
    7 7 4 1 o 61.820 56.571 180.00 0.84936 0.01
    7 6 1 1 o 2.371 2.270 180.00 0.85899 0.00
    4 8 12 1 o 29.860 34.898 0.00 0.86809 0.00
    6 4 10 1 o 183.816 175.697 0.00 0.85883 0.02
    5 11 7 1 o 306.152 355.933 180.00 0.86789 0.04
    3 -2 12 1 o 18.565 21.417 180.00 0.86763 0.00
    3 -7 -11 1 o 48.155 43.550 0.00 0.84879 0.01
    2 -8 -12 1 o 53.855 51.241 0.00 0.83824 0.01
    3 13 7 1 o 32.825 37.592 0.00 0.86720 0.00
    1 13 9 1 o 41.801 37.342 0.00 0.84834 0.01
    1 12 -3 1 o 2.989 3.598 0.00 0.87531 0.00
    6 -1 8 1 o 3.574 4.295 0.00 0.87523 0.00
    5 -4 8 1 o 19.770 23.629 0.00 0.87516 0.00
    7 -1 3 1 o 146.975 176.072 0.00 0.87511 0.02
    3 11 11 1 o 354.869 349.682 0.00 0.85732 0.05
    2 -6 10 1 o 368.913 419.718 0.00 0.86630 0.04
    0 3 14 1 o 11.189 11.049 180.00 0.85717 0.00
    2 -4 -13 1 o 669.555 599.550 180.00 0.84751 0.07
    1 6 14 1 o 11.221 11.121 0.00 0.85688 0.00
    2 13 0 1 o 34.753 40.828 180.00 0.87447 0.00
    5 9 10 1 o 8.438 9.520 180.00 0.86573 0.00
    4 10 -3 1 o 12.069 16.179 0.00 0.88939 0.00
    7 0 5 1 o 9.555 10.779 0.00 0.86565 0.00
    7 5 0 1 o 0.445 0.501 0.00 0.86561 0.00
    5 -8 -4 1 o 21.192 23.845 180.00 0.86553 0.00
    5 1 11 1 o 439.938 522.401 0.00 0.87398 0.03
    1 3 -12 1 o 57.897 65.048 180.00 0.86543 0.01
    6 5 10 1 o 12.889 12.919 180.00 0.85602 0.00
    7 4 -1 1 o 50.984 56.842 180.00 0.86505 0.01
    4 -2 11 1 o 420.467 506.823 0.00 0.87345 0.04
    6 -3 -5 1 o 53.058 79.521 180.00 0.88132 0.00
    1 14 4 1 o 167.896 168.381 0.00 0.85583 0.02
    1 -13 -7 1 o 1.398 1.316 0.00 0.84605 0.00
    1 -13 0 1 o 369.356 370.231 0.00 0.85562 0.03
    2 -1 13 1 o 8.611 9.470 0.00 0.86441 0.00
    3 4 -10 1 o 88.368 109.126 0.00 0.87290 0.01
    3 -4 -12 1 o 18.300 17.445 0.00 0.84568 0.00
    7 -1 4 1 o 3.153 3.465 0.00 0.86435 0.00
    3 -10 4 1 o 76.099 83.563 180.00 0.86432 0.01
    7 5 7 1 o 359.446 345.659 0.00 0.84542 0.04
    6 -5 3 1 o 12.551 17.033 0.00 0.88008 0.00
    3 11 -3 1 o 182.962 250.438 180.00 0.88716 0.02
    6 10 4 1 o 34.911 34.308 180.00 0.85455 0.01
    3 -5 10 1 o 268.558 341.675 180.00 0.87192 0.03
    5 -6 -7 1 o 1.603 1.736 0.00 0.86342 0.00
    1 -8 -13 1 o 0.208 0.203 0.00 0.83454 0.00
    6 -5 -3 1 o 5.455 7.061 0.00 0.87940 0.00
    7 7 5 1 o 51.772 51.102 0.00 0.84443 0.01
    6 5 -4 1 o 0.731 0.941 180.00 0.87933 0.00
    4 12 8 1 o 483.605 521.224 180.00 0.86293 0.07
    3 -9 -10 1 o 220.278 215.386 180.00 0.83414 0.03
    1 7 14 1 o 79.542 78.986 0.00 0.84417 0.01
    2 6 14 1 o 666.996 643.814 180.00 0.85372 0.07
    0 6 14 1 o 553.744 549.557 0.00 0.84411 0.06
    4 5 -8 1 o 39.471 52.020 180.00 0.88619 0.01
    2 9 13 1 o 16.092 15.505 0.00 0.85349 0.00
    5 -7 -6 1 o 106.397 112.842 180.00 0.86220 0.01
    1 14 5 1 o 26.415 25.357 180.00 0.85310 0.00
    3 -8 7 1 o 337.604 428.513 0.00 0.87043 0.04
    3 10 12 1 o 59.096 56.668 0.00 0.85281 0.01
    3 -11 -7 1 o 187.165 187.593 0.00 0.84316 0.02
    4 1 -10 1 o 4.104 5.135 180.00 0.86981 0.00
    6 10 3 1 o 117.205 112.827 0.00 0.85236 0.02
    3 -10 -9 1 o 31.730 30.815 0.00 0.83273 0.00
    6 10 5 1 o 37.014 35.699 180.00 0.85212 0.01
    2 -12 -8 1 o 2102.845 2033.523 0.00 0.83248 0.28
    0 2 14 1 o 34.419 33.205 180.00 0.85202 0.00
    6 -4 5 1 o 58.027 71.884 0.00 0.87709 0.01
    7 -1 -1 1 o 28.064 34.325 180.00 0.86920 0.00
    4 0 12 1 o 47.613 57.878 180.00 0.86914 0.00
    6 3 -5 1 o 131.043 164.187 180.00 0.88400 0.02
    4 4 2 2 o 0.000 0.000 180.00 0.90517 0.00
    3 -2 -12 1 o 6.316 6.101 180.00 0.85144 0.00
    5 11 8 1 o 123.252 119.268 0.00 0.85143 0.02
    5 -3 9 1 o 14.267 17.129 180.00 0.86882 0.00
    2 -9 7 1 o 291.280 280.989 0.00 0.86040 0.03
    1 5 -11 1 o 188.703 181.750 180.00 0.86036 0.03
    1 1 -13 1 o 12.161 11.746 180.00 0.85130 0.00
    7 3 7 1 o 465.287 448.026 0.00 0.85124 0.05
    4 -10 1 1 o 0.544 0.520 180.00 0.86012 0.00
    6 0 9 1 o 167.741 158.863 0.00 0.86003 0.01
    3 -3 -12 1 o 55.220 52.876 0.00 0.85089 0.01
    4 -6 -10 1 o 249.118 252.731 0.00 0.84117 0.02
    0 13 -1 1 o 0.011 0.011 180.00 0.85963 0.00
    7 4 7 1 o 50.313 47.900 0.00 0.85067 0.01
    0 14 5 1 o 16.302 16.510 180.00 0.84110 0.00
    5 -7 4 1 o 15.753 19.091 180.00 0.87548 0.00
    0 11 -5 1 o 14.691 16.971 0.00 0.86769 0.00
    5 11 1 1 o 254.935 292.891 0.00 0.86748 0.03
    3 12 10 1 o 26.786 24.987 0.00 0.84997 0.00
    4 -6 8 1 o 8.526 9.734 180.00 0.86722 0.00
    1 1 14 1 o 272.391 250.934 180.00 0.84965 0.03
    3 -12 -3 1 o 183.482 182.693 0.00 0.84015 0.02
    2 -5 -13 1 o 45.001 44.538 0.00 0.84000 0.00
    0 9 13 1 o 15.145 14.831 180.00 0.83965 0.00
    7 1 -2 1 o 62.202 70.898 0.00 0.86641 0.01
    5 -8 -5 1 o 86.205 77.493 0.00 0.84910 0.01
    3 8 13 1 o 1.479 1.440 180.00 0.85798 0.00
    1 11 -5 1 o 150.624 171.775 0.00 0.86634 0.02
    5 -5 7 1 o 20.258 23.773 0.00 0.87408 0.00
    1 -11 -11 1 o 20.245 18.772 180.00 0.82955 0.00
    3 0 13 1 o 0.451 0.439 180.00 0.85789 0.00
    3 7 -8 1 o 27.981 32.587 0.00 0.87398 0.00
    4 -5 9 1 o 201.148 229.354 180.00 0.86620 0.02
    5 4 -7 1 o 33.768 50.285 180.00 0.88106 0.00
    2 -2 -13 1 o 2.668 2.386 0.00 0.84875 0.00
    0 2 -13 1 o 516.264 457.045 0.00 0.84871 0.07
    4 4 13 1 o 48.510 47.533 0.00 0.85760 0.00
    5 -8 2 1 o 0.108 0.123 0.00 0.86579 0.00
    6 6 10 1 o 96.903 85.703 180.00 0.84851 0.01
    6 9 0 1 o 247.602 246.033 0.00 0.85685 0.03
    6 3 10 1 o 72.650 72.183 0.00 0.85681 0.01
    7 -2 1 1 o 10.526 11.771 180.00 0.86508 0.00
    2 -13 -3 1 o 77.127 73.139 180.00 0.83837 0.01
    4 10 11 1 o 0.598 0.595 0.00 0.85669 0.00
    3 8 -7 1 o 9.681 12.767 180.00 0.87969 0.00
    3 2 -11 1 o 9.459 10.511 0.00 0.86488 0.00
    2 13 9 1 o 27.431 24.295 0.00 0.84763 0.00
    1 13 -1 1 o 541.439 600.478 0.00 0.86479 0.05
    2 2 -12 1 o 47.657 47.752 0.00 0.85634 0.01
    4 5 13 1 o 27.303 27.408 180.00 0.85630 0.00
    3 -1 -12 1 o 69.933 61.988 0.00 0.84728 0.01
    3 13 1 1 o 2.648 2.916 0.00 0.86447 0.00
    2 7 -9 1 o 21.656 23.816 0.00 0.86442 0.00
    6 8 9 1 o 52.341 46.977 0.00 0.84713 0.01
    7 2 7 1 o 11.646 10.422 0.00 0.84713 0.00
    7 2 -2 1 o 21.145 23.209 0.00 0.86431 0.00
    7 6 0 1 o 57.097 51.652 180.00 0.84680 0.01
    3 -9 6 1 o 177.868 179.854 180.00 0.85558 0.02
    1 -13 -8 1 o 9.113 8.331 180.00 0.82734 0.00
    4 11 10 1 o 0.221 0.222 0.00 0.85537 0.00
    2 8 -8 1 o 58.985 76.823 0.00 0.87131 0.01
    7 0 -2 1 o 8.825 9.579 180.00 0.86354 0.00
    6 9 8 1 o 1.790 1.668 0.00 0.84623 0.00
    1 11 12 1 o 722.352 689.382 0.00 0.83679 0.09
    2 9 -7 1 o 3.908 5.100 180.00 0.87089 0.00
    3 9 -6 1 o 213.086 262.936 0.00 0.87784 0.03
    6 -4 -5 1 o 156.494 169.802 0.00 0.86310 0.01
    2 4 -11 1 o 0.000 0.000 0.00 0.86309 0.00
    5 8 11 1 o 34.103 33.727 180.00 0.85478 0.00
    1 -12 3 1 o 9.530 9.421 0.00 0.85474 0.00
    1 14 6 1 o 235.406 222.734 180.00 0.84587 0.03
    7 -2 2 1 o 7.313 7.920 180.00 0.86286 0.00
    2 -13 -2 1 o 15.523 14.942 180.00 0.83629 0.00
    7 7 2 1 o 4.172 3.977 0.00 0.84568 0.00
    2 -13 -4 1 o 30.059 29.005 0.00 0.83610 0.00
    3 -11 2 1 o 34.751 33.902 0.00 0.85429 0.00
    4 -10 -6 1 o 633.254 611.774 180.00 0.83605 0.08
    3 -5 -12 1 o 25.356 24.499 0.00 0.83604 0.00
    7 -2 0 1 o 122.351 132.556 180.00 0.86252 0.01
    4 3 13 1 o 111.083 107.614 180.00 0.85410 0.01
    6 10 6 1 o 1.496 1.452 0.00 0.84519 0.00
    2 -5 11 1 o 314.535 304.140 0.00 0.85402 0.04
    6 -1 -6 1 o 3.146 4.000 0.00 0.86996 0.00
    7 6 7 1 o 11.231 10.895 0.00 0.83576 0.00
    3 -12 -4 1 o 23.307 22.608 180.00 0.83574 0.00
    1 14 3 1 o 121.489 117.499 180.00 0.85392 0.01
    2 -11 4 1 o 17.958 17.319 180.00 0.85388 0.00
    6 -5 -4 1 o 29.113 31.211 0.00 0.86212 0.00
    2 -12 2 1 o 3.245 3.177 0.00 0.84499 0.00
    1 -10 -12 1 o 670.181 605.026 180.00 0.82565 0.08
    0 14 4 1 o 303.247 297.828 0.00 0.84472 0.03
    1 12 11 1 o 0.001 0.001 180.00 0.83528 0.00
    7 7 6 1 o 89.200 87.009 0.00 0.83521 0.01
    2 2 14 1 o 74.467 71.261 0.00 0.85313 0.01
    0 8 -9 1 o 0.870 0.827 0.00 0.85306 0.00
    4 -7 7 1 o 289.588 290.297 180.00 0.86101 0.03
    3 -8 -11 1 o 46.635 41.696 0.00 0.82469 0.00
    0 14 3 1 o 506.849 507.443 0.00 0.84388 0.05
    1 14 7 1 o 1.155 1.134 180.00 0.83446 0.00
    5 -5 -8 1 o 348.006 333.595 0.00 0.85262 0.03
    1 -11 5 1 o 6.318 6.052 180.00 0.85258 0.00
    5 7 -5 1 o 48.462 58.884 180.00 0.87546 0.01
    2 14 6 1 o 2.208 2.238 180.00 0.84321 0.00
    1 -2 13 1 o 47.331 45.779 0.00 0.85190 0.01
    0 13 9 1 o 3.941 3.857 180.00 0.83369 0.00
    5 8 -4 1 o 1.251 1.446 0.00 0.87468 0.00
    6 -6 -2 1 o 91.727 84.396 180.00 0.85973 0.01
    4 11 -2 1 o 15.173 17.223 180.00 0.86729 0.00
    0 14 6 1 o 577.846 566.226 180.00 0.83320 0.07
    2 -1 -13 1 o 49.936 50.655 180.00 0.84242 0.01
    3 13 8 1 o 141.518 136.619 0.00 0.85116 0.02
    0 1 14 1 o 14.979 15.194 180.00 0.84235 0.00
    6 -6 0 1 o 22.600 25.669 0.00 0.86699 0.00
    1 -4 12 1 o 61.402 59.344 0.00 0.85110 0.01
    0 4 -12 1 o 106.197 102.559 0.00 0.85108 0.01
    2 14 4 1 o 117.978 113.897 0.00 0.85103 0.01
    2 7 14 1 o 14.582 14.803 0.00 0.84218 0.00
    5 4 12 1 o 19.013 18.299 0.00 0.85083 0.00
    5 9 -3 1 o 3.302 3.762 0.00 0.86654 0.00
    1 -12 -10 1 o 116.158 99.222 180.00 0.82271 0.02
    1 -3 -14 1 o 35.978 34.850 0.00 0.83226 0.00
    4 6 13 1 o 194.688 183.720 180.00 0.85025 0.02
    5 2 -8 1 o 26.942 33.210 180.00 0.87299 0.00
    6 2 10 1 o 301.670 282.463 0.00 0.85007 0.02
    6 -6 -1 1 o 144.206 164.165 180.00 0.86574 0.02
    5 -6 6 1 o 56.914 64.689 180.00 0.86566 0.01
    4 -4 10 1 o 1186.383 1149.200 180.00 0.85805 0.11
    7 5 -1 1 o 466.080 430.674 180.00 0.84976 0.06
    3 -4 11 1 o 17.929 17.425 180.00 0.85794 0.00
    0 11 12 1 o 4.948 4.182 180.00 0.82188 0.00
    2 -10 -11 1 o 375.693 317.130 0.00 0.82184 0.05
    1 -4 -14 1 o 9.782 9.332 0.00 0.83160 0.00
    5 5 12 1 o 19.534 17.752 0.00 0.84942 0.00
    7 -1 5 1 o 1009.313 914.708 0.00 0.84939 0.10
    2 14 5 1 o 6.610 5.999 180.00 0.84936 0.00
    7 3 -2 1 o 19.404 19.094 0.00 0.85736 0.00
    0 7 14 1 o 42.360 39.915 180.00 0.83095 0.00
    3 -12 -2 1 o 80.908 80.739 0.00 0.84018 0.01
    6 0 -6 1 o 863.778 1132.017 0.00 0.87163 0.08
    5 0 11 1 o 13.565 13.483 180.00 0.85687 0.00
    3 -11 -8 1 o 0.397 0.331 180.00 0.82062 0.00
    2 14 3 1 o 12.121 10.467 180.00 0.84814 0.00
    0 12 11 1 o 238.763 197.987 180.00 0.82041 0.03
    2 -11 -10 1 o 5.930 4.903 0.00 0.82040 0.00
    7 -2 3 1 o 6.094 6.176 0.00 0.85596 0.00
    6 -6 1 1 o 8.908 9.662 0.00 0.86342 0.00
    6 -2 -6 1 o 230.126 249.608 0.00 0.86333 0.02
    4 13 5 1 o 46.823 40.499 0.00 0.84760 0.01
    1 -13 1 1 o 82.825 79.005 180.00 0.83890 0.01
    4 -9 4 1 o 2.921 2.958 180.00 0.85572 0.00
    5 3 12 1 o 28.907 25.075 180.00 0.84754 0.00
    2 -13 -5 1 o 11.938 11.069 180.00 0.82956 0.00
    1 14 2 1 o 5.936 5.204 180.00 0.84747 0.00
    2 10 -6 1 o 256.215 278.124 0.00 0.86318 0.03
    4 4 -9 1 o 353.781 384.371 0.00 0.86314 0.04
    0 7 -10 1 o 37.503 32.659 0.00 0.84740 0.00
    5 -2 10 1 o 0.010 0.010 0.00 0.85553 0.00
    0 14 2 1 o 75.771 71.804 0.00 0.83862 0.01
    7 0 6 1 o 0.531 0.468 180.00 0.84728 0.00
    6 -5 4 1 o 1.185 1.287 180.00 0.86298 0.00
    7 1 7 1 o 121.769 114.800 0.00 0.83851 0.01
    4 -8 -9 1 o 363.005 335.844 180.00 0.82925 0.04
    6 7 -3 1 o 50.218 50.774 180.00 0.85517 0.01
    5 10 10 1 o 113.567 106.451 180.00 0.83822 0.01
    6 -3 7 1 o 0.000 0.000 180.00 0.85504 0.00
    2 -13 -6 1 o 2.130 1.684 180.00 0.81907 0.00
    1 -2 -14 1 o 113.999 105.161 0.00 0.82853 0.01
    4 9 12 1 o 31.703 29.430 180.00 0.84625 0.00
    5 6 -6 1 o 1.768 2.127 180.00 0.86881 0.00
    4 2 -10 1 o 40.481 39.485 0.00 0.85437 0.00
    2 -6 -13 1 o 1786.895 1644.204 180.00 0.82829 0.18
    3 10 -5 1 o 102.868 122.192 180.00 0.86859 0.01
    4 2 13 1 o 1379.428 1300.558 0.00 0.84596 0.11
    7 7 1 1 o 280.371 264.448 180.00 0.83724 0.04
    7 4 -2 1 o 1.878 1.776 180.00 0.84590 0.00
    4 -9 -8 1 o 31.358 28.818 180.00 0.82795 0.00
    1 -8 9 1 o 73.841 70.312 0.00 0.84577 0.01
    6 1 -6 1 o 120.319 140.781 0.00 0.86824 0.01
    3 9 13 1 o 5.040 4.769 0.00 0.83701 0.00
    6 10 2 1 o 247.093 236.055 180.00 0.84566 0.03
    2 11 12 1 o 8.760 8.316 0.00 0.83698 0.00
    3 6 -9 1 o 60.466 61.450 0.00 0.86116 0.01
    4 8 -6 1 o 27.290 31.652 0.00 0.86805 0.00
    1 8 14 1 o 89.676 82.271 0.00 0.82763 0.01
    2 13 -1 1 o 0.424 0.402 0.00 0.85353 0.00
    6 7 10 1 o 224.132 213.954 0.00 0.83667 0.02
    2 10 13 1 o 838.589 769.129 180.00 0.82746 0.10
    4 12 0 1 o 197.865 195.751 180.00 0.86087 0.02
    4 -10 2 1 o 180.948 176.545 0.00 0.84519 0.02
    1 10 13 1 o 113.751 104.079 0.00 0.82732 0.01
    7 8 4 1 o 8.418 7.707 0.00 0.82730 0.00
    3 -12 -5 1 o 241.328 220.492 180.00 0.82716 0.03
    2 12 -3 1 o 190.430 180.374 0.00 0.86040 0.02
    2 -10 6 1 o 45.183 44.828 180.00 0.84465 0.00
    5 -7 -7 1 o 136.035 131.953 180.00 0.83595 0.01
    3 -12 -1 1 o 8.606 8.351 180.00 0.83585 0.00
    7 8 3 1 o 6.327 5.770 0.00 0.82658 0.00
    1 -5 -14 1 o 0.004 0.003 180.00 0.82657 0.00
    2 12 11 1 o 12.374 12.052 0.00 0.83552 0.00
    6 4 -5 1 o 0.339 0.387 0.00 0.86646 0.00
    6 -4 6 1 o 441.133 428.182 0.00 0.85206 0.04
    3 12 -2 1 o 54.087 48.782 0.00 0.85939 0.01
    5 12 4 1 o 63.526 64.196 180.00 0.84379 0.01
    0 9 -8 1 o 36.246 35.215 180.00 0.85184 0.00
    5 6 12 1 o 89.545 90.892 180.00 0.84339 0.01
    7 5 8 1 o 210.890 191.167 0.00 0.82541 0.02
    1 0 14 1 o 138.518 136.457 0.00 0.83454 0.02
    6 -2 8 1 o 5.985 5.824 0.00 0.85107 0.00
    5 11 0 1 o 13.680 13.294 180.00 0.85092 0.00
    5 12 5 1 o 27.547 28.041 180.00 0.84280 0.00
    6 10 7 1 o 30.218 29.767 180.00 0.83408 0.00
    2 6 -10 1 o 26.610 25.689 0.00 0.85073 0.00
    4 9 -5 1 o 181.546 202.485 0.00 0.86493 0.02
    1 -9 8 1 o 231.303 236.075 0.00 0.84254 0.02
    5 -7 5 1 o 0.298 0.286 0.00 0.85052 0.00
    4 12 9 1 o 969.054 986.242 180.00 0.84245 0.13
    5 9 11 1 o 396.014 392.230 0.00 0.83378 0.04
    4 13 6 1 o 62.820 64.109 180.00 0.84230 0.01
    1 -7 10 1 o 445.331 454.699 0.00 0.84228 0.05
    0 12 -4 1 o 3.629 3.714 0.00 0.84210 0.00
    3 -12 -6 1 o 13.271 8.421 0.00 0.81479 0.00
    4 -3 -11 1 o 39.125 38.705 180.00 0.83342 0.00
    3 4 14 1 o 122.088 124.830 180.00 0.84184 0.01
    5 -9 -1 1 o 4.025 4.127 0.00 0.84176 0.00
    6 8 -2 1 o 83.015 76.685 180.00 0.84977 0.01
    4 7 -7 1 o 37.053 40.131 0.00 0.86390 0.00
    5 -3 -9 1 o 95.072 97.831 0.00 0.84155 0.01
    7 8 5 1 o 85.252 74.978 0.00 0.82383 0.01
    2 14 7 1 o 16.888 16.611 180.00 0.83286 0.00
    5 -8 3 1 o 0.181 0.164 180.00 0.84943 0.00
    2 1 14 1 o 32.493 33.277 0.00 0.84134 0.00
    5 -1 -9 1 o 91.089 81.670 0.00 0.84929 0.01
    6 -6 -3 1 o 14.284 12.778 180.00 0.84926 0.00
    2 14 2 1 o 168.625 173.881 180.00 0.84082 0.02
    3 5 14 1 o 151.425 154.657 0.00 0.84074 0.01
    5 -9 -2 1 o 808.946 826.394 0.00 0.84067 0.09
    1 13 10 1 o 63.285 54.336 0.00 0.82298 0.01
    4 13 4 1 o 6.476 5.583 0.00 0.84843 0.00
    7 -1 -2 1 o 823.804 841.911 180.00 0.85585 0.08
    5 12 3 1 o 97.825 99.431 0.00 0.84034 0.01
    2 0 -13 1 o 163.348 156.891 180.00 0.83178 0.02
    3 13 9 1 o 83.050 79.523 0.00 0.83166 0.01
    5 -6 -8 1 o 8.270 7.910 0.00 0.83162 0.00
    5 11 9 1 o 297.399 284.132 0.00 0.83158 0.04
    0 10 13 1 o 258.569 157.572 180.00 0.81295 0.03
    2 -7 -13 1 o 2.009 1.223 180.00 0.81291 0.00
    3 -6 -12 1 o 17.472 14.850 0.00 0.82243 0.00
    2 -9 -12 1 o 131.830 80.600 0.00 0.81287 0.01
    4 -8 6 1 o 23.432 19.935 180.00 0.84803 0.00
    7 -2 -1 1 o 74.901 76.210 180.00 0.85528 0.01
    6 -6 2 1 o 335.193 340.868 180.00 0.85522 0.04
    4 7 13 1 o 35.269 34.858 180.00 0.83975 0.00
    7 7 7 1 o 199.481 169.011 180.00 0.82214 0.02
    5 2 12 1 o 10.600 10.476 0.00 0.83972 0.00
    5 -2 -9 1 o 0.388 0.332 180.00 0.84772 0.00
    4 -1 12 1 o 22.172 19.133 180.00 0.84747 0.00
    2 -2 13 1 o 0.597 0.581 180.00 0.83942 0.00
    0 14 7 1 o 390.474 329.244 180.00 0.82137 0.05
    6 1 10 1 o 51.028 48.520 0.00 0.83891 0.00
    1 2 -13 1 o 2.016 1.883 180.00 0.83038 0.00
    3 0 -12 1 o 3.026 2.856 0.00 0.83864 0.00
    1 -9 -13 1 o 6.088 3.752 0.00 0.81146 0.00
    2 -13 -1 1 o 51.252 47.655 0.00 0.82994 0.01
    5 -9 0 1 o 70.289 65.617 0.00 0.83843 0.01
    3 3 14 1 o 217.949 204.087 180.00 0.83840 0.02
    6 6 -4 1 o 210.805 199.219 0.00 0.85363 0.03
    7 1 -3 1 o 136.026 126.295 180.00 0.84623 0.01
    5 0 -9 1 o 217.333 202.259 0.00 0.84619 0.02
    3 -3 12 1 o 222.660 206.192 180.00 0.83796 0.02
    6 2 -6 1 o 167.275 150.181 0.00 0.85999 0.02
    6 9 -1 1 o 12.688 11.728 0.00 0.83782 0.00
    5 -8 -6 1 o 21.952 20.312 180.00 0.82930 0.00
    0 14 1 1 o 944.743 873.713 0.00 0.82919 0.08
    7 4 8 1 o 75.370 69.686 0.00 0.82917 0.01
    1 9 -8 1 o 790.805 768.699 180.00 0.84541 0.09
    5 12 6 1 o 62.902 58.876 0.00 0.83741 0.01
    4 -7 -10 1 o 143.708 118.233 180.00 0.81987 0.01
    0 13 -2 1 o 18.877 17.667 180.00 0.83729 0.00
    0 0 14 1 o 17.026 15.714 180.00 0.82860 0.00
    1 -14 -3 1 o 1.184 0.966 180.00 0.81958 0.00
    7 3 8 1 o 275.910 254.584 0.00 0.82859 0.03
    1 -14 -4 1 o 19.708 15.936 180.00 0.81944 0.00
    3 -1 13 1 o 276.708 261.622 180.00 0.83690 0.03
    1 14 8 1 o 47.770 38.580 0.00 0.81938 0.01
    4 13 3 1 o 338.667 336.412 180.00 0.84474 0.04
    1 14 1 1 o 171.767 163.216 0.00 0.83677 0.02
    6 -3 -6 1 o 68.416 66.394 0.00 0.85207 0.01
    7 -2 4 1 o 6.087 6.049 0.00 0.84470 0.00
    1 8 -9 1 o 89.767 89.609 180.00 0.84455 0.01
    7 -3 1 1 o 168.031 169.334 180.00 0.84431 0.02
    5 12 7 1 o 33.738 31.096 0.00 0.82788 0.00
    5 10 -2 1 o 252.039 247.927 0.00 0.85163 0.03
    4 -2 -11 1 o 35.574 34.445 0.00 0.83609 0.00
    0 10 -7 1 o 295.664 299.580 0.00 0.84383 0.03
    4 -11 -4 1 o 77.880 59.547 0.00 0.81842 0.01
    3 -12 0 1 o 0.135 0.123 0.00 0.82734 0.00
    2 -4 12 1 o 485.637 474.901 180.00 0.83565 0.05
    2 -12 -9 1 o 275.931 188.802 0.00 0.80873 0.03
    0 13 10 1 o 9.336 6.396 180.00 0.80870 0.00
    1 4 -12 1 o 148.714 145.514 180.00 0.83557 0.02
    4 -3 11 1 o 54.790 56.032 180.00 0.84333 0.00
    0 6 -11 1 o 0.837 0.822 180.00 0.83525 0.00
    5 -9 -3 1 o 40.956 40.169 180.00 0.83522 0.00
    2 8 14 1 o 186.737 170.447 0.00 0.82674 0.02
    7 2 -3 1 o 7.712 7.921 180.00 0.84310 0.00
    3 6 14 1 o 79.567 78.098 180.00 0.83514 0.01
    4 -11 -2 1 o 2.831 2.584 0.00 0.82665 0.00
    1 12 -4 1 o 135.983 139.305 0.00 0.84290 0.01
    3 3 -11 1 o 209.336 214.048 0.00 0.84280 0.03
    7 6 8 1 o 17.704 12.627 0.00 0.81748 0.00
    3 -10 5 1 o 24.602 24.269 0.00 0.83488 0.00
    4 -4 -11 1 o 7.539 6.876 0.00 0.82642 0.00
    1 -6 -14 1 o 2.233 1.590 0.00 0.81742 0.00
    6 10 1 1 o 928.095 915.011 180.00 0.83475 0.12
    4 -1 -11 1 o 31.924 31.612 0.00 0.83429 0.00
    3 5 -10 1 o 2.030 2.084 180.00 0.84213 0.00
    5 3 -8 1 o 101.733 104.489 180.00 0.85612 0.01
    4 11 11 1 o 11.614 10.601 0.00 0.82578 0.00
    5 -9 -4 1 o 52.040 47.438 180.00 0.82567 0.01
    1 -14 -6 1 o 164.687 118.644 0.00 0.80716 0.02
    6 9 9 1 o 7.430 6.747 180.00 0.82545 0.00
    3 7 14 1 o 140.185 127.642 180.00 0.82531 0.01
    7 8 6 1 o 45.276 30.218 0.00 0.81633 0.01
    4 1 13 1 o 79.620 79.413 180.00 0.83358 0.01
    2 11 -5 1 o 60.426 51.791 180.00 0.84876 0.01
    6 -5 -5 1 o 0.834 0.866 0.00 0.84136 0.00
    4 -10 -7 1 o 54.464 36.084 180.00 0.81612 0.01
    3 -7 9 1 o 4.567 4.560 180.00 0.83339 0.00
    5 5 -7 1 o 1.811 1.884 0.00 0.85524 0.00
    7 7 0 1 o 62.564 56.695 180.00 0.82484 0.01
    3 -11 3 1 o 612.115 607.044 0.00 0.83320 0.06
    7 -3 2 1 o 487.143 509.075 180.00 0.84107 0.05
    1 13 -2 1 o 450.333 466.661 0.00 0.84106 0.04
    5 7 12 1 o 615.021 608.550 180.00 0.83301 0.06
    1 -14 -2 1 o 20.625 13.349 180.00 0.81566 0.00
    4 -11 -3 1 o 4.126 3.705 0.00 0.82458 0.00
    4 10 -4 1 o 402.353 402.913 180.00 0.85478 0.05
    4 -11 -1 1 o 6.711 6.042 0.00 0.82454 0.00
    1 -10 7 1 o 7.119 7.060 180.00 0.83282 0.00
    0 14 8 1 o 928.810 686.867 180.00 0.80611 0.11
    4 13 7 1 o 64.990 64.200 0.00 0.83277 0.01
    2 3 -12 1 o 1.644 1.625 180.00 0.83276 0.00
    4 -5 -11 1 o 9.486 6.084 180.00 0.81541 0.00
    5 12 2 1 o 63.577 62.942 180.00 0.83261 0.01
    1 -13 -9 1 o 68.547 50.910 180.00 0.80591 0.01
    3 13 0 1 o 243.590 204.458 180.00 0.84772 0.02
    6 -1 9 1 o 178.722 182.835 0.00 0.84043 0.01
    1 -14 -5 1 o 16.680 10.706 180.00 0.81524 0.00
    1 -6 11 1 o 0.777 0.760 0.00 0.83230 0.00
    3 -7 -12 1 o 44.071 33.182 180.00 0.80543 0.00
    7 2 8 1 o 3.521 3.092 180.00 0.82369 0.00
    1 10 -7 1 o 71.085 69.840 0.00 0.83958 0.01
    2 -13 -7 1 o 1.365 1.038 180.00 0.80505 0.00
    2 13 10 1 o 5.047 4.363 0.00 0.82325 0.00
    0 8 14 1 o 7.395 4.609 180.00 0.81422 0.00
    6 4 11 1 o 5.063 4.344 180.00 0.82304 0.00
    1 -7 -14 1 o 9.926 7.647 180.00 0.80455 0.00
    5 -4 -9 1 o 66.520 62.752 0.00 0.83108 0.00
    3 14 4 1 o 93.920 88.540 180.00 0.83108 0.01
    4 6 -8 1 o 1.657 1.549 0.00 0.85279 0.00
    0 3 -13 1 o 2.523 2.146 180.00 0.82269 0.00
    3 11 -4 1 o 12.818 12.113 0.00 0.85262 0.00
    7 -1 6 1 o 34.143 32.075 0.00 0.83089 0.00
    5 -9 1 1 o 162.788 152.761 0.00 0.83085 0.02
    7 6 -1 1 o 122.680 115.189 0.00 0.83083 0.02
    3 11 12 1 o 82.953 70.344 0.00 0.82242 0.01
    3 -6 10 1 o 19.801 18.530 0.00 0.83067 0.00
    3 2 14 1 o 250.516 234.291 180.00 0.83057 0.02
    3 14 5 1 o 5.909 5.518 180.00 0.83047 0.00
    7 5 -2 1 o 502.540 469.121 180.00 0.83047 0.06
    5 -5 8 1 o 73.936 67.823 0.00 0.83820 0.01
    6 5 -5 1 o 47.685 47.151 0.00 0.84526 0.01
    7 8 2 1 o 1.140 0.964 0.00 0.82172 0.00
    4 10 12 1 o 8.919 7.561 0.00 0.82170 0.00
    6 5 11 1 o 30.805 26.114 180.00 0.82164 0.00
    7 0 -3 1 o 5.963 5.957 0.00 0.84473 0.00
    3 -8 8 1 o 18.101 16.769 0.00 0.82968 0.00
    0 11 -6 1 o 38.240 35.403 180.00 0.82959 0.00
    3 12 11 1 o 20.098 17.053 180.00 0.82108 0.00
    6 8 10 1 o 154.684 131.027 0.00 0.82104 0.02
    1 7 -10 1 o 35.654 33.472 180.00 0.83705 0.00
    4 13 2 1 o 9.309 8.845 0.00 0.83671 0.00
    6 -4 -6 1 o 75.060 71.313 0.00 0.83671 0.01
    1 -1 -14 1 o 130.366 109.750 0.00 0.82059 0.01
    7 -2 -2 1 o 13.178 13.504 0.00 0.84373 0.00
    3 -10 -10 1 o 38.265 30.422 0.00 0.80217 0.00
    5 -1 11 1 o 288.012 278.873 180.00 0.83621 0.02
    5 -4 9 1 o 123.605 120.880 180.00 0.83594 0.01
    4 0 -11 1 o 1123.782 1038.631 0.00 0.82812 0.11
    7 -3 0 1 o 46.769 48.145 180.00 0.84309 0.00
    2 -13 0 1 o 43.733 35.899 180.00 0.81961 0.00
    6 -6 3 1 o 5.419 5.563 0.00 0.84275 0.00
    7 3 -3 1 o 28.995 28.561 180.00 0.83550 0.00
    5 1 12 1 o 217.412 200.589 180.00 0.82772 0.02
    1 4 15 1 o 88.542 55.061 0.00 0.81063 0.01
    6 10 8 1 o 400.202 323.307 180.00 0.81928 0.05
    4 12 10 1 o 588.311 478.594 180.00 0.81925 0.07
    6 -5 5 1 o 42.727 43.787 180.00 0.84236 0.00
    1 -13 2 1 o 57.409 46.070 180.00 0.81900 0.00
    2 14 8 1 o 12.421 9.762 180.00 0.81878 0.00
    5 8 12 1 o 13.584 10.745 180.00 0.81877 0.00
    6 -6 -4 1 o 11.536 11.415 0.00 0.83480 0.00
    4 -10 3 1 o 72.161 66.005 0.00 0.82678 0.01
    4 -11 0 1 o 73.824 56.400 0.00 0.81835 0.01
    6 11 4 1 o 8.274 6.241 0.00 0.81820 0.00
    1 -12 4 1 o 50.316 45.989 180.00 0.82634 0.00
    5 -6 7 1 o 31.739 31.775 180.00 0.83393 0.00
    3 1 -12 1 o 1.308 1.196 180.00 0.82590 0.00
    1 5 15 1 o 34.660 23.611 180.00 0.80883 0.00
    6 3 -6 1 o 0.903 0.758 180.00 0.84726 0.00
    7 0 7 1 o 13.238 12.093 0.00 0.82581 0.00
    7 -3 3 1 o 173.169 173.766 0.00 0.83354 0.02
    2 0 14 1 o 85.214 77.762 180.00 0.82568 0.01
    3 14 6 1 o 52.981 48.408 0.00 0.82565 0.01
    2 1 -13 1 o 11.650 8.155 180.00 0.81732 0.00
    4 -11 -5 1 o 37.101 25.688 180.00 0.80844 0.00
    6 11 5 1 o 36.580 25.309 0.00 0.81713 0.00
    4 8 13 1 o 82.912 75.583 0.00 0.82530 0.01
    4 12 -1 1 o 326.573 332.900 180.00 0.84006 0.04
    2 9 14 1 o 73.194 51.467 0.00 0.80804 0.01
    5 -5 -9 1 o 686.829 462.810 180.00 0.81679 0.05
    1 9 14 1 o 144.527 101.761 0.00 0.80796 0.02
    1 -3 13 1 o 187.807 169.862 180.00 0.82462 0.02
    6 6 11 1 o 41.664 27.180 180.00 0.81606 0.00
    1 -1 14 1 o 387.983 252.353 0.00 0.81601 0.04
    0 14 0 1 o 65.192 42.333 0.00 0.81601 0.01
    6 0 10 1 o 8.974 7.973 180.00 0.82387 0.00
    7 -1 -3 1 o 237.430 220.286 180.00 0.83869 0.02
    2 -8 9 1 o 233.966 207.524 180.00 0.82384 0.02
    5 1 -9 1 o 24.664 22.753 180.00 0.83857 0.00
    2 5 -11 1 o 4.166 3.933 180.00 0.83117 0.00
    1 6 -11 1 o 19.764 17.203 180.00 0.82344 0.00
    2 -11 5 1 o 259.874 226.102 0.00 0.82343 0.02
    6 11 3 1 o 18.782 11.871 180.00 0.81522 0.00
    5 11 -1 1 o 75.361 70.689 180.00 0.83098 0.01
    3 -12 1 1 o 0.003 0.002 180.00 0.81503 0.00
    7 1 8 1 o 72.480 44.978 0.00 0.81471 0.01
    5 12 8 1 o 261.703 161.870 180.00 0.81461 0.03
    7 -3 -1 1 o 10.618 9.723 0.00 0.83748 0.00
    7 7 8 1 o 869.871 649.842 0.00 0.80574 0.10
    6 -7 -1 1 o 4.226 3.929 0.00 0.83023 0.00
    2 -12 3 1 o 1.097 0.930 0.00 0.82254 0.00
    6 -7 0 1 o 19.676 18.285 0.00 0.83021 0.00
    2 -7 10 1 o 4.056 3.427 0.00 0.82250 0.00
    1 14 0 1 o 8.998 7.594 0.00 0.82230 0.00
    2 13 -2 1 o 25.035 23.172 180.00 0.82974 0.00
    5 -8 4 1 o 22.973 21.262 0.00 0.82968 0.00
    7 8 7 1 o 6.120 4.653 180.00 0.80513 0.00
    7 -2 5 1 o 101.384 93.825 0.00 0.82960 0.01
    2 14 1 1 o 511.496 472.914 180.00 0.82942 0.05
    3 -5 11 1 o 198.807 168.666 180.00 0.82171 0.02
    4 -9 5 1 o 1.887 1.743 0.00 0.82917 0.00
    3 10 13 1 o 187.989 112.413 180.00 0.81335 0.02
    7 8 1 1 o 138.238 81.993 180.00 0.81291 0.02
    4 5 -9 1 o 588.978 584.756 180.00 0.83550 0.07
    6 0 -7 1 o 333.830 331.545 180.00 0.83544 0.03
    5 -9 -5 1 o 310.371 183.257 180.00 0.81242 0.03
    4 3 -10 1 o 44.999 44.535 180.00 0.83522 0.01
    6 -1 -7 1 o 44.629 44.289 180.00 0.83510 0.00
    6 11 6 1 o 0.666 0.394 0.00 0.81206 0.00
    6 3 11 1 o 33.604 28.348 0.00 0.82018 0.00
    6 10 0 1 o 308.955 261.880 180.00 0.82013 0.04
    2 12 12 1 o 138.408 109.549 180.00 0.80328 0.02
    1 11 -6 1 o 4.823 4.442 0.00 0.82747 0.00
    3 14 3 1 o 5.200 4.784 180.00 0.82745 0.00
    1 6 15 1 o 411.407 326.268 0.00 0.80305 0.04
    3 8 14 1 o 34.195 20.282 180.00 0.81169 0.00
    3 -9 7 1 o 200.202 168.314 0.00 0.81979 0.02
    5 -3 10 1 o 129.927 119.365 0.00 0.82729 0.01
    7 5 9 1 o 19.142 15.226 180.00 0.80288 0.00
    7 9 4 1 o 859.438 683.032 0.00 0.80288 0.11
    0 1 -14 1 o 61.949 37.129 180.00 0.81139 0.01
    4 13 8 1 o 758.693 624.097 0.00 0.81944 0.10
    5 -9 2 1 o 14.475 12.003 0.00 0.81936 0.00
    2 -9 8 1 o 75.141 60.695 0.00 0.81899 0.01
    1 12 12 1 o 43.654 34.778 180.00 0.80221 0.01
    3 9 -7 1 o 112.411 114.186 0.00 0.83349 0.01
    3 1 14 1 o 750.991 593.830 180.00 0.81873 0.06
    6 2 0 2 o 1470.473 1419.448 0.00 0.85872 1.43
    6 -7 -2 1 o 9.236 8.471 0.00 0.82603 0.00
    6 -7 1 1 o 28.438 26.134 0.00 0.82597 0.00
    4 -6 9 1 o 31.827 29.202 0.00 0.82585 0.00
    5 10 11 1 o 63.396 40.103 180.00 0.81015 0.01
    2 14 9 1 o 2.454 1.968 0.00 0.80154 0.00
    1 14 9 1 o 162.466 129.970 180.00 0.80124 0.02
    7 9 3 1 o 0.737 0.591 180.00 0.80121 0.00
    5 8 -5 1 o 17.202 15.717 180.00 0.83863 0.00
    3 13 10 1 o 149.062 98.179 180.00 0.80947 0.02
    4 -6 -11 1 o 1122.477 898.862 0.00 0.80086 0.09
    4 0 13 1 o 257.447 181.974 180.00 0.81751 0.02
    0 5 -12 1 o 62.187 43.839 180.00 0.81744 0.01
    0 4 15 1 o 509.990 408.398 180.00 0.80072 0.05
    7 9 5 1 o 1260.414 1009.435 0.00 0.80071 0.16
    4 11 -3 1 o 29.089 26.236 180.00 0.83831 0.00
    3 8 -8 1 o 17.792 17.300 180.00 0.83190 0.00
    6 -4 7 1 o 0.001 0.001 180.00 0.82486 0.00
    1 -11 6 1 o 102.213 70.734 0.00 0.81726 0.01
    5 11 10 1 o 166.656 112.184 0.00 0.80908 0.02
    4 13 1 1 o 35.351 32.514 0.00 0.82471 0.00
    6 -6 -5 1 o 10.104 6.807 0.00 0.81697 0.00
    6 -3 8 1 o 56.777 51.856 180.00 0.82447 0.00
    1 0 -14 1 o 1.343 0.917 180.00 0.80878 0.00
    3 14 7 1 o 42.873 28.908 0.00 0.81684 0.01
    2 9 -8 1 o 49.990 45.655 180.00 0.82427 0.01
    1 -5 12 1 o 742.614 490.713 0.00 0.81652 0.09
    3 12 -3 1 o 102.418 95.777 0.00 0.83100 0.01
    4 -9 -9 1 o 232.530 186.431 180.00 0.79983 0.02
    1 3 15 1 o 535.614 372.372 0.00 0.80835 0.05
    4 -11 1 1 o 3.395 2.369 0.00 0.80833 0.00
    2 11 13 1 o 100.950 81.180 0.00 0.79973 0.01
    6 8 -3 1 o 395.216 353.672 0.00 0.82389 0.05
    7 4 -3 1 o 6.096 5.410 0.00 0.82379 0.00
    5 -7 -8 1 o 0.301 0.212 180.00 0.80802 0.00
    4 -7 8 1 o 3.618 3.163 0.00 0.82352 0.00
    1 -14 -1 1 o 14.303 10.122 180.00 0.80786 0.00
    5 -7 6 1 o 199.654 173.383 0.00 0.82340 0.02
    6 -2 -7 1 o 90.271 83.928 0.00 0.83035 0.01
    4 9 13 1 o 79.943 57.319 180.00 0.80749 0.01
    4 -2 12 1 o 264.471 226.039 0.00 0.82304 0.02
    5 7 -6 1 o 27.919 27.612 0.00 0.83610 0.00
    2 -6 11 1 o 159.769 99.760 0.00 0.81503 0.02
    2 4 15 1 o 271.868 197.147 180.00 0.80699 0.02
    5 -8 -7 1 o 265.546 192.883 180.00 0.80690 0.02
    1 3 -13 1 o 15.397 11.208 180.00 0.80687 0.00
    2 -1 14 1 o 53.343 38.891 0.00 0.80681 0.01
    5 4 -8 1 o 116.421 115.979 0.00 0.83568 0.01
    6 7 11 1 o 6.792 4.977 180.00 0.80654 0.00
    7 -3 4 1 o 18.026 15.173 180.00 0.82204 0.00
    4 -5 10 1 o 43.101 36.394 180.00 0.82192 0.00
    2 12 -4 1 o 210.365 194.637 0.00 0.82861 0.02
    2 5 15 1 o 289.936 214.443 180.00 0.80613 0.03
    2 8 -9 1 o 1.151 0.981 180.00 0.82158 0.00
    7 -2 -3 1 o 8.633 8.007 0.00 0.82838 0.00
    6 -3 -7 1 o 420.050 360.081 0.00 0.82140 0.03
    5 9 -4 1 o 32.220 32.097 0.00 0.83461 0.00
    2 -13 1 1 o 36.967 27.640 0.00 0.80574 0.00
    5 12 1 1 o 0.380 0.327 180.00 0.82095 0.00
    7 4 9 1 o 12.659 9.583 0.00 0.80532 0.00
    7 -3 -2 1 o 1.165 1.080 0.00 0.82773 0.00
    3 -2 13 1 o 133.844 78.677 0.00 0.81323 0.01
    3 13 -1 1 o 9.140 8.458 0.00 0.82766 0.00
    6 2 11 1 o 132.856 78.259 0.00 0.81320 0.01
    0 13 -3 1 o 514.276 298.265 0.00 0.81258 0.04
    5 2 -9 1 o 12.057 11.021 0.00 0.82679 0.00
    3 14 8 1 o 10.440 8.152 180.00 0.80440 0.00
    2 -3 13 1 o 8.949 5.209 0.00 0.81235 0.00
    3 14 2 1 o 64.683 54.654 0.00 0.81973 0.01
    6 -6 4 1 o 153.096 140.064 180.00 0.82659 0.02
    5 0 12 1 o 28.017 16.129 180.00 0.81210 0.00
    2 3 15 1 o 237.474 187.462 180.00 0.80384 0.02
    7 3 9 1 o 0.000 0.000 0.00 0.80377 0.00
    7 6 -2 1 o 311.086 181.342 0.00 0.81172 0.04
    6 -5 6 1 o 18.359 15.151 0.00 0.81904 0.00
    6 7 -4 1 o 76.767 70.800 0.00 0.82570 0.01
    7 -2 6 1 o 3.623 2.135 180.00 0.81129 0.00
    6 11 7 1 o 197.205 156.581 180.00 0.80320 0.02
    4 13 9 1 o 71.784 57.375 180.00 0.80286 0.01
    6 1 -7 1 o 328.492 309.490 0.00 0.83133 0.03
    3 4 -11 1 o 10.520 7.922 0.00 0.81811 0.00
    6 -5 -6 1 o 100.352 74.082 0.00 0.81793 0.01
    6 -2 9 1 o 210.384 154.735 0.00 0.81790 0.02
    4 1 -11 1 o 1.989 1.458 180.00 0.81787 0.00
    6 -7 -3 1 o 128.865 93.708 0.00 0.81779 0.01
    6 -7 2 1 o 21.731 15.633 180.00 0.81771 0.00
    6 9 10 1 o 132.878 106.405 0.00 0.80227 0.01
    6 4 -6 1 o 0.283 0.263 0.00 0.83066 0.00
    1 2 15 1 o 275.876 221.115 0.00 0.80212 0.03
    0 12 -5 1 o 301.833 191.172 0.00 0.81003 0.03
    5 10 -3 1 o 81.396 75.050 0.00 0.82431 0.01
    3 7 -9 1 o 770.699 697.060 0.00 0.82399 0.09
    3 2 -12 1 o 12.306 8.014 0.00 0.80962 0.00
    3 -11 4 1 o 95.539 62.272 0.00 0.80962 0.01
    7 -1 7 1 o 20.839 13.618 0.00 0.80957 0.00
    6 10 9 1 o 897.277 719.844 0.00 0.80138 0.11
    7 -4 2 1 o 88.646 57.698 180.00 0.81665 0.01
    2 6 15 1 o 0.014 0.011 180.00 0.80130 0.00
    5 9 12 1 o 226.762 182.307 0.00 0.80127 0.02
    7 7 -1 1 o 5.043 3.407 0.00 0.80902 0.00
    7 1 -4 1 o 202.588 173.687 180.00 0.82321 0.02
    7 0 -4 1 o 35.457 29.905 0.00 0.82293 0.00
    6 9 -2 1 o 109.339 69.798 180.00 0.81594 0.01
    7 8 0 1 o 477.566 383.621 180.00 0.80054 0.06
    6 11 2 1 o 29.581 20.659 0.00 0.80831 0.00
    2 -10 7 1 o 1197.732 840.097 0.00 0.80825 0.11
    3 10 -6 1 o 37.400 34.620 180.00 0.82865 0.00
    4 4 14 1 o 142.256 100.291 0.00 0.80810 0.01
    4 5 14 1 o 10.806 7.631 180.00 0.80803 0.00
    1 13 -3 1 o 202.763 126.440 0.00 0.81513 0.02
    4 -8 7 1 o 583.449 363.256 180.00 0.81509 0.06
    2 2 -13 1 o 13.217 10.690 180.00 0.79964 0.00
    5 4 13 1 o 133.858 96.898 0.00 0.80716 0.01
    3 -4 12 1 o 0.653 0.474 180.00 0.80708 0.00
    6 6 -5 1 o 821.167 713.709 0.00 0.82127 0.09
    2 14 0 1 o 431.849 261.767 0.00 0.81443 0.04
    5 5 13 1 o 133.140 96.725 0.00 0.80698 0.01
    2 4 -12 1 o 20.749 15.088 0.00 0.80697 0.00
    5 6 -7 1 o 22.911 21.003 180.00 0.82719 0.00
    2 10 -7 1 o 3.540 3.084 180.00 0.82074 0.00
    7 -4 1 1 o 2.290 1.994 180.00 0.82069 0.00
    7 -4 0 1 o 101.751 88.698 180.00 0.82065 0.01
    0 9 -9 1 o 23.838 17.740 180.00 0.80591 0.00
    6 -7 -4 1 o 214.621 159.844 180.00 0.80588 0.02
    4 -10 4 1 o 649.801 488.311 180.00 0.80561 0.06
    6 -1 10 1 o 24.295 18.288 0.00 0.80557 0.00
    2 7 -10 1 o 39.696 22.790 180.00 0.81284 0.00
    5 -2 11 1 o 47.459 27.322 180.00 0.81283 0.00
    5 -2 -10 1 o 182.750 138.258 180.00 0.80543 0.01
    4 9 -6 1 o 54.550 50.667 180.00 0.82564 0.01
    7 2 -4 1 o 86.047 72.135 0.00 0.81926 0.01
    4 8 -7 1 o 163.940 152.798 0.00 0.82526 0.02
    4 -4 11 1 o 245.220 140.946 180.00 0.81199 0.02
    1 14 -1 1 o 3.777 2.941 0.00 0.80466 0.00
    1 5 -12 1 o 241.881 188.500 0.00 0.80458 0.03
    3 -10 6 1 o 217.372 170.750 0.00 0.80436 0.02
    7 -1 -4 1 o 3.599 2.829 180.00 0.81841 0.00
    4 3 14 1 o 66.839 52.779 180.00 0.80414 0.00
    0 8 -10 1 o 24.289 19.225 180.00 0.80408 0.00
    4 6 14 1 o 480.078 379.738 0.00 0.80396 0.04
    7 3 -4 1 o 52.245 30.422 0.00 0.81123 0.01
    3 11 -5 1 o 63.855 45.943 180.00 0.81772 0.01
    3 0 14 1 o 202.067 161.114 180.00 0.80337 0.02
    5 3 13 1 o 50.043 39.960 180.00 0.80333 0.00
    3 6 -10 1 o 29.696 18.338 0.00 0.81029 0.00
    5 6 13 1 o 72.528 58.048 0.00 0.80281 0.01
    6 2 -7 1 o 342.011 287.019 0.00 0.82298 0.03
    4 12 -2 1 o 225.689 144.925 180.00 0.81661 0.02
    1 12 -5 1 o 249.307 159.356 0.00 0.80986 0.02
    7 -4 -1 1 o 58.119 37.467 0.00 0.81653 0.01
    6 1 11 1 o 106.816 85.958 0.00 0.80241 0.01
    6 10 -1 1 o 787.105 635.123 0.00 0.80239 0.09
    7 0 8 1 o 46.128 37.161 0.00 0.80203 0.00
    4 13 0 1 o 1.407 0.940 0.00 0.80925 0.00
    2 -5 12 1 o 17.036 13.740 0.00 0.80194 0.00
    0 10 -8 1 o 87.282 70.572 0.00 0.80192 0.01
    7 -4 3 1 o 380.784 263.371 180.00 0.80871 0.03
    6 -4 -7 1 o 21.689 14.995 0.00 0.80865 0.00
    7 5 -3 1 o 697.770 486.410 180.00 0.80848 0.08
    5 -3 -10 1 o 223.707 179.956 180.00 0.80114 0.02
    4 -9 6 1 o 23.549 18.964 0.00 0.80110 0.00
    3 14 1 1 o 68.572 48.272 0.00 0.80828 0.01
    7 -3 -3 1 o 176.716 105.414 0.00 0.81427 0.01
    6 -6 5 1 o 204.936 148.329 180.00 0.80739 0.02
    5 -8 5 1 o 6.602 4.776 0.00 0.80732 0.00
    5 13 5 1 o 617.054 498.037 180.00 0.80002 0.07
    5 13 4 1 o 141.395 114.402 180.00 0.79986 0.02
    7 -3 5 1 o 80.911 58.812 0.00 0.80707 0.01
    4 10 -5 1 o 306.393 266.924 180.00 0.81980 0.03
    4 4 -10 1 o 734.277 421.242 0.00 0.81315 0.08
    4 7 -8 1 o 10.601 8.693 180.00 0.81867 0.00
    5 12 0 1 o 122.809 91.502 0.00 0.80584 0.01
    6 -7 3 1 o 96.157 71.805 180.00 0.80577 0.01
    5 -1 -10 1 o 401.933 300.451 180.00 0.80576 0.03
    5 3 -9 1 o 40.204 22.984 0.00 0.81136 0.00
    2 11 -6 1 o 22.538 13.092 0.00 0.81122 0.00
    5 -9 3 1 o 160.600 126.320 180.00 0.80443 0.02
    4 2 -11 1 o 261.084 208.174 0.00 0.80397 0.03
    2 13 -3 1 o 0.847 0.678 180.00 0.80395 0.00
    7 -2 -4 1 o 4.352 2.773 180.00 0.80986 0.00
    5 -5 9 1 o 366.113 295.445 180.00 0.80254 0.03
    5 0 -10 1 o 52.723 42.748 0.00 0.80209 0.00
    7 -4 -2 1 o 90.894 63.573 0.00 0.80853 0.01
    5 11 -2 1 o 567.556 398.904 0.00 0.80842 0.06
    5 -6 8 1 o 247.502 200.518 180.00 0.80159 0.02
    5 5 -8 1 o 58.786 32.234 0.00 0.81249 0.01
    4 6 -9 1 o 18.942 13.934 180.00 0.80631 0.00
    3 13 -2 1 o 4.922 3.802 0.00 0.80505 0.00
    6 5 -6 1 o 537.206 313.702 0.00 0.81087 0.06
    6 3 -7 1 o 480.187 282.045 0.00 0.81076 0.05
    5 3 3 2 o 661.427 645.939 180.00 0.82823 0.60
    4 11 -4 1 o 129.815 92.802 0.00 0.80811 0.01
    3 12 -4 1 o 22.306 18.095 180.00 0.80140 0.00
    6 -1 -8 1 o 2.637 2.127 180.00 0.80029 0.00
    5 8 -6 1 o 15.222 12.293 180.00 0.80282 0.00
    5 9 -5 1 o 1.935 1.588 180.00 0.80211 0.00
    6 2 2 2 o 0.000 0.000 180.00 0.81876 0.00
_pd_meas_number_of_points     49495
_pd_meas_scan_method     step
_pd_meas_special_details     ?
_reflns_number_total     3555
loop_
    _atom_type_symbol
    _atom_type_scat_Cromer_Mann_a1
    _atom_type_scat_Cromer_Mann_a2
    _atom_type_scat_Cromer_Mann_a3
    _atom_type_scat_Cromer_Mann_a4
    _atom_type_scat_Cromer_Mann_b1
    _atom_type_scat_Cromer_Mann_b2
    _atom_type_scat_Cromer_Mann_b3
    _atom_type_scat_Cromer_Mann_b4
    _atom_type_scat_Cromer_Mann_c
    _atom_type_scat_dispersion_real
    _atom_type_scat_dispersion_imag
    _atom_type_scat_source
    C 2.31000 20.8439 1.02000 10.2075 1.58860 0.56870 0.86500 51.6512 0.21560
                                                                           0.000
                                                                           0.000
                                                      International_Tables_Vol_C
    H 0.49300 10.5109 0.32291 26.1257 0.14019 3.14236 0.04081 57.7997 0.00304
                                                                           0.000
                                                                           0.000
                                                      International_Tables_Vol_C
    O 3.04850 13.2771 2.28680 5.70110 1.54630 0.32390 0.86700 32.9089 0.25080
                                                                           0.000
                                                                           0.000
                                                      International_Tables_Vol_C
    Na 4.76260 3.28500 3.17360 8.84220 1.26740 0.31360 1.11280 129.424 0.67600
                                                                           0.000
                                                                           0.000
                                                      International_Tables_Vol_C
    Si 6.29150 2.43860 3.03530 32.3337 1.98910 0.67850 1.54100 81.6937 1.14070
                                                                           0.000
                                                                           0.000
                                                      International_Tables_Vol_C
_computing_data_collection     ?
_computing_data_reduction     ?
_pd_calibration_special_details     ?
loop_
    _pd_phase_id
    _pd_phase_block_id
    _pd_phase_mass_%
    1 2015-06-15T14:46|NA2HCITRATE_2_phase1|James_A._Kaduk|| 97.070(10)
    2 2015-06-15T14:46|NA2HCITRATE_2_phase2|James_A._Kaduk|| 2.93(2)
loop_
    _pd_meas_2theta_scan
    _pd_meas_intensity_total
    _pd_proc_ls_weight
    _pd_proc_intensity_bkg_calc
    _pd_calc_intensity_total
    0.5000  15E1(2)
                   . . .
    0.5010  13E1(2)
                   . . .
    0.5020  11E1(2)
                   . . .
    0.5030  13E1(2)
                   . . .
    0.5040  14E1(2)
                   . . .
    0.5050  17E1(3)
                   . . .
    0.5060  17E1(3)
                   . . .
    0.5070  15E1(2)
                   . . .
    0.5080  14E1(2)
                   . . .
    0.5090  12E1(2)
                   . . .
    0.5100  14E1(2)
                   . . .
    0.5110  14E1(2)
                   . . .
    0.5120  16E1(2)
                   . . .
    0.5130  17E1(3)
                   . . .
    0.5140  14E1(2)
                   . . .
    0.5150  14E1(2)
                   . . .
    0.5160  17E1(3)
                   . . .
    0.5170  15E1(2)
                   . . .
    0.5180  16E1(2)
                   . . .
    0.5190  15E1(2)
                   . . .
    0.5200  14E1(2)
                   . . .
    0.5210  18E1(3)
                   . . .
    0.5220  19E1(3)
                   . . .
    0.5230  16E1(2)
                   . . .
    0.5240  14E1(2)
                   . . .
    0.5250  17E1(3)
                   . . .
    0.5260  18E1(3)
                   . . .
    0.5270  16E1(2)
                   . . .
    0.5280  15E1(2)
                   . . .
    0.5290  18E1(3)
                   . . .
    0.5300  16E1(2)
                   . . .
    0.5310  15E1(2)
                   . . .
    0.5320  16E1(2)
                   . . .
    0.5330  14E1(2)
                   . . .
    0.5340  15E1(2)
                   . . .
    0.5350  14E1(2)
                   . . .
    0.5360  13E1(2)
                   . . .
    0.5370  15E1(2)
                   . . .
    0.5380  15E1(2)
                   . . .
    0.5390  18E1(3)
                   . . .
    0.5400  17E1(3)
                   . . .
    0.5410  15E1(2)
                   . . .
    0.5420  16E1(2)
                   . . .
    0.5430  16E1(3)
                   . . .
    0.5440  17E1(3)
                   . . .
    0.5450  19E1(3)
                   . . .
    0.5460  17E1(3)
                   . . .
    0.5470  18E1(3)
                   . . .
    0.5480  16E1(3)
                   . . .
    0.5490  19E1(3)
                   . . .
    0.5500  19E1(3)
                   . . .
    0.5510  18E1(3)
                   . . .
    0.5520  19E1(3)
                   . . .
    0.5530  18E1(3)
                   . . .
    0.5540  17E1(3)
                   . . .
    0.5550  19E1(3)
                   . . .
    0.5560  22E1(3)
                   . . .
    0.5570  22E1(3)
                   . . .
    0.5580  23E1(3)
                   . . .
    0.5590  19E1(3)
                   . . .
    0.5600  18E1(3)
                   . . .
    0.5610  17E1(3)
                   . . .
    0.5620  22E1(3)
                   . . .
    0.5630  23E1(3)
                   . . .
    0.5640  21E1(3)
                   . . .
    0.5650  20E1(3)
                   . . .
    0.5660  19E1(3)
                   . . .
    0.5670  18E1(3)
                   . . .
    0.5680  23E1(3)
                   . . .
    0.5690  20E1(3)
                   . . .
    0.5700  18E1(3)
                   . . .
    0.5710  22E1(3)
                   . . .
    0.5720  23E1(3)
                   . . .
    0.5730  21E1(3)
                   . . .
    0.5740  21E1(3)
                   . . .
    0.5750  24E1(3)
                   . . .
    0.5760  24E1(3)
                   . . .
    0.5770  22E1(3)
                   . . .
    0.5780  20E1(3)
                   . . .
    0.5790  22E1(3)
                   . . .
    0.5800  24E1(3)
                   . . .
    0.5810  23E1(3)
                   . . .
    0.5820  25E1(3)
                   . . .
    0.5830  24E1(3)
                   . . .
    0.5840  23E1(3)
                   . . .
    0.5850  21E1(3)
                   . . .
    0.5860  25E1(3)
                   . . .
    0.5870  23E1(3)
                   . . .
    0.5880  22E1(3)
                   . . .
    0.5890  22E1(3)
                   . . .
    0.5900  21E1(3)
                   . . .
    0.5910  23E1(3)
                   . . .
    0.5920  24E1(3)
                   . . .
    0.5930  23E1(3)
                   . . .
    0.5940  19E1(3)
                   . . .
    0.5950  23E1(3)
                   . . .
    0.5960  22E1(3)
                   . . .
    0.5970  23E1(3)
                   . . .
    0.5980  26E1(3)
                   . . .
    0.5990  26E1(3)
                   . . .
    0.6000  26E1(3)
                   . . .
    0.6010  27E1(3)
                   . . .
    0.6020  27E1(3)
                   . . .
    0.6030  27E1(3)
                   . . .
    0.6040  26E1(3)
                   . . .
    0.6050  27E1(3)
                   . . .
    0.6060  31E1(3)
                   . . .
    0.6070  29E1(3)
                   . . .
    0.6080  22E1(3)
                   . . .
    0.6090  25E1(3)
                   . . .
    0.6100  27E1(3)
                   . . .
    0.6110  33E1(4)
                   . . .
    0.6120  33E1(4)
                   . . .
    0.6130  26E1(3)
                   . . .
    0.6140  27E1(3)
                   . . .
    0.6150  33E1(4)
                   . . .
    0.6160  30E1(3)
                   . . .
    0.6170  27E1(3)
                   . . .
    0.6180  28E1(3)
                   . . .
    0.6190  28E1(3)
                   . . .
    0.6200  28E1(3)
                   . . .
    0.6210  31E1(3)
                   . . .
    0.6220  29E1(3)
                   . . .
    0.6230  27E1(3)
                   . . .
    0.6240  30E1(3)
                   . . .
    0.6250  33E1(4)
                   . . .
    0.6260  30E1(3)
                   . . .
    0.6270  31E1(3)
                   . . .
    0.6280  31E1(3)
                   . . .
    0.6290  31E1(3)
                   . . .
    0.6300  32E1(4)
                   . . .
    0.6310  31E1(3)
                   . . .
    0.6320  30E1(3)
                   . . .
    0.6330  31E1(3)
                   . . .
    0.6340  31E1(3)
                   . . .
    0.6350  31E1(3)
                   . . .
    0.6360  33E1(4)
                   . . .
    0.6370  29E1(3)
                   . . .
    0.6380  24E1(3)
                   . . .
    0.6390  26E1(3)
                   . . .
    0.6400  32E1(3)
                   . . .
    0.6410  33E1(4)
                   . . .
    0.6420  28E1(3)
                   . . .
    0.6430  28E1(3)
                   . . .
    0.6440  32E1(4)
                   . . .
    0.6450  29E1(3)
                   . . .
    0.6460  27E1(3)
                   . . .
    0.6470  30E1(3)
                   . . .
    0.6480  32E1(4)
                   . . .
    0.6490  29E1(3)
                   . . .
    0.6500  33E1(4)
                   . . .
    0.6510  36E1(4)
                   . . .
    0.6520  32E1(4)
                   . . .
    0.6530  29E1(3)
                   . . .
    0.6540  34E1(4)
                   . . .
    0.6550  31E1(3)
                   . . .
    0.6560  30E1(3)
                   . . .
    0.6570  29E1(3)
                   . . .
    0.6580  31E1(3)
                   . . .
    0.6590  35E1(4)
                   . . .
    0.6600  37E1(4)
                   . . .
    0.6610  28E1(3)
                   . . .
    0.6620  26E1(3)
                   . . .
    0.6630  31E1(3)
                   . . .
    0.6640  32E1(4)
                   . . .
    0.6650  33E1(4)
                   . . .
    0.6660  29E1(3)
                   . . .
    0.6670  33E1(4)
                   . . .
    0.6680  31E1(3)
                   . . .
    0.6690  28E1(3)
                   . . .
    0.6700  26E1(3)
                   . . .
    0.6710  26E1(3)
                   . . .
    0.6720  27E1(3)
                   . . .
    0.6730  30E1(3)
                   . . .
    0.6740  33E1(4)
                   . . .
    0.6750  32E1(4)
                   . . .
    0.6760  29E1(3)
                   . . .
    0.6770  29E1(3)
                   . . .
    0.6780  27E1(3)
                   . . .
    0.6790  33E1(4)
                   . . .
    0.6800  36E1(4)
                   . . .
    0.6810  32E1(4)
                   . . .
    0.6820  30E1(3)
                   . . .
    0.6830  31E1(3)
                   . . .
    0.6840  31E1(3)
                   . . .
    0.6850  33E1(4)
                   . . .
    0.6860  30E1(3)
                   . . .
    0.6870  30E1(3)
                   . . .
    0.6880  31E1(3)
                   . . .
    0.6890  31E1(3)
                   . . .
    0.6900  26E1(3)
                   . . .
    0.6910  29E1(3)
                   . . .
    0.6920  29E1(3)
                   . . .
    0.6930  22E1(3)
                   . . .
    0.6940  26E1(3)
                   . . .
    0.6950  30E1(3)
                   . . .
    0.6960  31E1(3)
                   . . .
    0.6970  30E1(3)
                   . . .
    0.6980  31E1(3)
                   . . .
    0.6990  31E1(3)
                   . . .
    0.7000  29E1(3)
                   . . .
    0.7010  30E1(3)
                   . . .
    0.7020  30E1(3)
                   . . .
    0.7030  31E1(3)
                   . . .
    0.7040  29E1(3)
                   . . .
    0.7050  29E1(3)
                   . . .
    0.7060  29E1(3)
                   . . .
    0.7070  33E1(4)
                   . . .
    0.7080  32E1(4)
                   . . .
    0.7090  32E1(4)
                   . . .
    0.7100  34E1(4)
                   . . .
    0.7110  32E1(4)
                   . . .
    0.7120  29E1(3)
                   . . .
    0.7130  33E1(4)
                   . . .
    0.7140  30E1(3)
                   . . .
    0.7150  24E1(3)
                   . . .
    0.7160  27E1(3)
                   . . .
    0.7170  31E1(3)
                   . . .
    0.7180  31E1(3)
                   . . .
    0.7190  28E1(3)
                   . . .
    0.7200  29E1(3)
                   . . .
    0.7210  26E1(3)
                   . . .
    0.7220  26E1(3)
                   . . .
    0.7230  31E1(3)
                   . . .
    0.7240  32E1(4)
                   . . .
    0.7250  33E1(4)
                   . . .
    0.7260  33E1(4)
                   . . .
    0.7270  26E1(3)
                   . . .
    0.7280  33E1(4)
                   . . .
    0.7290  31E1(3)
                   . . .
    0.7300  24E1(3)
                   . . .
    0.7310  26E1(3)
                   . . .
    0.7320  29E1(3)
                   . . .
    0.7330  30E1(3)
                   . . .
    0.7340  32E1(4)
                   . . .
    0.7350  33E1(4)
                   . . .
    0.7360  30E1(3)
                   . . .
    0.7370  32E1(4)
                   . . .
    0.7380  31E1(3)
                   . . .
    0.7390  28E1(3)
                   . . .
    0.7400  23E1(3)
                   . . .
    0.7410  24E1(3)
                   . . .
    0.7420  26E1(3)
                   . . .
    0.7430  26E1(3)
                   . . .
    0.7440  26E1(3)
                   . . .
    0.7450  26E1(3)
                   . . .
    0.7460  24E1(3)
                   . . .
    0.7470  23E1(3)
                   . . .
    0.7480  24E1(3)
                   . . .
    0.7490  28E1(3)
                   . . .
    0.7500  31E1(3)
                   . . .
    0.7510  30E1(3)
                   . . .
    0.7520  27E1(3)
                   . . .
    0.7530  33E1(4)
                   . . .
    0.7540  32E1(3)
                   . . .
    0.7550  26E1(3)
                   . . .
    0.7560  29E1(3)
                   . . .
    0.7570  28E1(3)
                   . . .
    0.7580  26E1(3)
                   . . .
    0.7590  28E1(3)
                   . . .
    0.7600  31E1(3)
                   . . .
    0.7610  33E1(4)
                   . . .
    0.7620  34E1(4)
                   . . .
    0.7630  28E1(3)
                   . . .
    0.7640  26E1(3)
                   . . .
    0.7650  28E1(3)
                   . . .
    0.7660  28E1(3)
                   . . .
    0.7670  27E1(3)
                   . . .
    0.7680  32E1(4)
                   . . .
    0.7690  33E1(4)
                   . . .
    0.7700  30E1(3)
                   . . .
    0.7710  23E1(3)
                   . . .
    0.7720  24E1(3)
                   . . .
    0.7730  26E1(3)
                   . . .
    0.7740  27E1(3)
                   . . .
    0.7750  25E1(3)
                   . . .
    0.7760  29E1(3)
                   . . .
    0.7770  26E1(3)
                   . . .
    0.7780  29E1(3)
                   . . .
    0.7790  29E1(3)
                   . . .
    0.7800  24E1(3)
                   . . .
    0.7810  27E1(3)
                   . . .
    0.7820  30E1(3)
                   . . .
    0.7830  31E1(3)
                   . . .
    0.7840  31E1(3)
                   . . .
    0.7850  28E1(3)
                   . . .
    0.7860  27E1(3)
                   . . .
    0.7870  26E1(3)
                   . . .
    0.7880  29E1(3)
                   . . .
    0.7890  29E1(3)
                   . . .
    0.7900  29E1(3)
                   . . .
    0.7910  28E1(3)
                   . . .
    0.7920  25E1(3)
                   . . .
    0.7930  27E1(3)
                   . . .
    0.7940  29E1(3)
                   . . .
    0.7950  28E1(3)
                   . . .
    0.7960  28E1(3)
                   . . .
    0.7970  28E1(3)
                   . . .
    0.7980  27E1(3)
                   . . .
    0.7990  25E1(3)
                   . . .
    0.8000  29E1(3)
                   . . .
    0.8010  32E1(4)
                   . . .
    0.8020  29E1(3)
                   . . .
    0.8030  29E1(3)
                   . . .
    0.8040  26E1(3)
                   . . .
    0.8050  25E1(3)
                   . . .
    0.8060  24E1(3)
                   . . .
    0.8070  24E1(3)
                   . . .
    0.8080  23E1(3)
                   . . .
    0.8090  24E1(3)
                   . . .
    0.8100  25E1(3)
                   . . .
    0.8110  27E1(3)
                   . . .
    0.8120  30E1(3)
                   . . .
    0.8130  30E1(3)
                   . . .
    0.8140  25E1(3)
                   . . .
    0.8150  27E1(3)
                   . . .
    0.8160  26E1(3)
                   . . .
    0.8170  27E1(3)
                   . . .
    0.8180  29E1(3)
                   . . .
    0.8190  30E1(3)
                   . . .
    0.8200  27E1(3)
                   . . .
    0.8210  22E1(3)
                   . . .
    0.8220  28E1(3)
                   . . .
    0.8230  30E1(3)
                   . . .
    0.8240  30E1(3)
                   . . .
    0.8250  28E1(3)
                   . . .
    0.8260  26E1(3)
                   . . .
    0.8270  25E1(3)
                   . . .
    0.8280  24E1(3)
                   . . .
    0.8290  27E1(3)
                   . . .
    0.8300  27E1(3)
                   . . .
    0.8310  22E1(3)
                   . . .
    0.8320  25E1(3)
                   . . .
    0.8330  27E1(3)
                   . . .
    0.8340  27E1(3)
                   . . .
    0.8350  28E1(3)
                   . . .
    0.8360  24E1(3)
                   . . .
    0.8370  24E1(3)
                   . . .
    0.8380  23E1(3)
                   . . .
    0.8390  23E1(3)
                   . . .
    0.8400  22E1(3)
                   . . .
    0.8410  27E1(3)
                   . . .
    0.8420  26E1(3)
                   . . .
    0.8430  29E1(3)
                   . . .
    0.8440  28E1(3)
                   . . .
    0.8450  26E1(3)
                   . . .
    0.8460  27E1(3)
                   . . .
    0.8470  23E1(3)
                   . . .
    0.8480  22E1(3)
                   . . .
    0.8490  24E1(3)
                   . . .
    0.8500  24E1(3)
                   . . .
    0.8510  25E1(3)
                   . . .
    0.8520  24E1(3)
                   . . .
    0.8530  20E1(3)
                   . . .
    0.8540  22E1(3)
                   . . .
    0.8550  24E1(3)
                   . . .
    0.8560  25E1(3)
                   . . .
    0.8570  29E1(3)
                   . . .
    0.8580  27E1(3)
                   . . .
    0.8590  22E1(3)
                   . . .
    0.8600  24E1(3)
                   . . .
    0.8610  24E1(3)
                   . . .
    0.8620  24E1(3)
                   . . .
    0.8630  26E1(3)
                   . . .
    0.8640  27E1(3)
                   . . .
    0.8650  23E1(3)
                   . . .
    0.8660  27E1(3)
                   . . .
    0.8670  26E1(3)
                   . . .
    0.8680  28E1(3)
                   . . .
    0.8690  24E1(3)
                   . . .
    0.8700  24E1(3)
                   . . .
    0.8710  26E1(3)
                   . . .
    0.8720  26E1(3)
                   . . .
    0.8730  27E1(3)
                   . . .
    0.8740  25E1(3)
                   . . .
    0.8750  26E1(3)
                   . . .
    0.8760  26E1(3)
                   . . .
    0.8770  25E1(3)
                   . . .
    0.8780  27E1(3)
                   . . .
    0.8790  28E1(3)
                   . . .
    0.8800  25E1(3)
                   . . .
    0.8810  25E1(3)
                   . . .
    0.8820  23E1(3)
                   . . .
    0.8830  21E1(3)
                   . . .
    0.8840  22E1(3)
                   . . .
    0.8850  29E1(3)
                   . . .
    0.8860  29E1(3)
                   . . .
    0.8870  25E1(3)
                   . . .
    0.8880  22E1(3)
                   . . .
    0.8890  26E1(3)
                   . . .
    0.8900  26E1(3)
                   . . .
    0.8910  23E1(3)
                   . . .
    0.8920  25E1(3)
                   . . .
    0.8930  25E1(3)
                   . . .
    0.8940  27E1(3)
                   . . .
    0.8950  27E1(3)
                   . . .
    0.8960  27E1(3)
                   . . .
    0.8970  27E1(3)
                   . . .
    0.8980  25E1(3)
                   . . .
    0.8990  25E1(3)
                   . . .
    0.9000  24E1(3)
                   . . .
    0.9010  29E1(3)
                   . . .
    0.9020  28E1(3)
                   . . .
    0.9030  25E1(3)
                   . . .
    0.9040  25E1(3)
                   . . .
    0.9050  28E1(3)
                   . . .
    0.9060  23E1(3)
                   . . .
    0.9070  24E1(3)
                   . . .
    0.9080  25E1(3)
                   . . .
    0.9090  22E1(3)
                   . . .
    0.9100  24E1(3)
                   . . .
    0.9110  29E1(3)
                   . . .
    0.9120  26E1(3)
                   . . .
    0.9130  23E1(3)
                   . . .
    0.9140  25E1(3)
                   . . .
    0.9150  28E1(3)
                   . . .
    0.9160  31E1(3)
                   . . .
    0.9170  29E1(3)
                   . . .
    0.9180  26E1(3)
                   . . .
    0.9190  27E1(3)
                   . . .
    0.9200  27E1(3)
                   . . .
    0.9210  23E1(3)
                   . . .
    0.9220  23E1(3)
                   . . .
    0.9230  23E1(3)
                   . . .
    0.9240  26E1(3)
                   . . .
    0.9250  31E1(3)
                   . . .
    0.9260  31E1(3)
                   . . .
    0.9270  25E1(3)
                   . . .
    0.9280  25E1(3)
                   . . .
    0.9290  28E1(3)
                   . . .
    0.9300  26E1(3)
                   . . .
    0.9310  28E1(3)
                   . . .
    0.9320  28E1(3)
                   . . .
    0.9330  23E1(3)
                   . . .
    0.9340  23E1(3)
                   . . .
    0.9350  23E1(3)
                   . . .
    0.9360  23E1(3)
                   . . .
    0.9370  20E1(3)
                   . . .
    0.9380  22E1(3)
                   . . .
    0.9390  23E1(3)
                   . . .
    0.9400  22E1(3)
                   . . .
    0.9410  24E1(3)
                   . . .
    0.9420  25E1(3)
                   . . .
    0.9430  24E1(3)
                   . . .
    0.9440  20E1(3)
                   . . .
    0.9450  23E1(3)
                   . . .
    0.9460  23E1(3)
                   . . .
    0.9470  27E1(3)
                   . . .
    0.9480  28E1(3)
                   . . .
    0.9490  21E1(3)
                   . . .
    0.9500  21E1(3)
                   . . .
    0.9510  25E1(3)
                   . . .
    0.9520  26E1(3)
                   . . .
    0.9530  23E1(3)
                   . . .
    0.9540  23E1(3)
                   . . .
    0.9550  23E1(3)
                   . . .
    0.9560  24E1(3)
                   . . .
    0.9570  24E1(3)
                   . . .
    0.9580  26E1(3)
                   . . .
    0.9590  27E1(3)
                   . . .
    0.9600  26E1(3)
                   . . .
    0.9610  27E1(3)
                   . . .
    0.9620  24E1(3)
                   . . .
    0.9630  24E1(3)
                   . . .
    0.9640  24E1(3)
                   . . .
    0.9650  24E1(3)
                   . . .
    0.9660  25E1(3)
                   . . .
    0.9670  24E1(3)
                   . . .
    0.9680  24E1(3)
                   . . .
    0.9690  25E1(3)
                   . . .
    0.9700  24E1(3)
                   . . .
    0.9710  21E1(3)
                   . . .
    0.9720  22E1(3)
                   . . .
    0.9730  27E1(3)
                   . . .
    0.9740  27E1(3)
                   . . .
    0.9750  25E1(3)
                   . . .
    0.9760  25E1(3)
                   . . .
    0.9770  24E1(3)
                   . . .
    0.9780  24E1(3)
                   . . .
    0.9790  22E1(3)
                   . . .
    0.9800  23E1(3)
                   . . .
    0.9810  26E1(3)
                   . . .
    0.9820  25E1(3)
                   . . .
    0.9830  19E1(3)
                   . . .
    0.9840  22E1(3)
                   . . .
    0.9850  23E1(3)
                   . . .
    0.9860  20E1(3)
                   . . .
    0.9870  23E1(3)
                   . . .
    0.9880  25E1(3)
                   . . .
    0.9890  20E1(3)
                   . . .
    0.9900  21E1(3)
                   . . .
    0.9910  26E1(3)
                   . . .
    0.9920  23E1(3)
                   . . .
    0.9930  23E1(3)
                   . . .
    0.9940  22E1(3)
                   . . .
    0.9950  21E1(3)
                   . . .
    0.9960  22E1(3)
                   . . .
    0.9970  23E1(3)
                   . . .
    0.9980  22E1(3)
                   . . .
    0.9990  17E1(3)
                   . . .
    1.0000  21E1(3)
                   . . .
    1.0010  18E1(3)
                   0.001459 5.8 208.3
    1.0020  18E1(3)
                   0.001492 5.8 208.2
    1.0030  20E1(3)
                   0.001342 5.8 208.2
    1.0040  22E1(3)
                   0.001225 5.8 208.1
    1.0050  21E1(3)
                   0.001247 5.8 208.1
    1.0060  23E1(3)
                   0.001179 5.9 208.0
    1.0070  19E1(3)
                   0.001400 5.9 207.9
    1.0080  18E1(3)
                   0.001511 5.9 207.9
    1.0090  23E1(3)
                   0.001192 5.9 207.8
    1.0100  25E1(3)
                   0.001067 5.9 207.8
    1.0110  23E1(3)
                   0.001152 5.9 207.7
    1.0120  24E1(3)
                   0.001115 5.9 207.6
    1.0130  22E1(3)
                   0.001189 5.9 207.6
    1.0140  24E1(3)
                   0.001126 5.9 207.5
    1.0150  26E1(3)
                   0.001043 5.9 207.5
    1.0160  25E1(3)
                   0.001063 5.9 207.4
    1.0170  22E1(3)
                   0.001183 5.9 207.3
    1.0180  22E1(3)
                   0.001226 6.0 207.3
    1.0190  24E1(3)
                   0.001110 6.0 207.2
    1.0200  22E1(3)
                   0.001224 6.0 207.2
    1.0210  25E1(3)
                   0.001072 6.0 207.1
    1.0220  28E1(3)
                   0.000949 6.0 207.0
    1.0230  26E1(3)
                   0.001007 6.0 207.0
    1.0240  24E1(3)
                   0.001091 6.0 206.9
    1.0250  23E1(3)
                   0.001135 6.0 206.9
    1.0260  23E1(3)
                   0.001178 6.0 206.8
    1.0270  22E1(3)
                   0.001228 6.0 206.7
    1.0280  23E1(3)
                   0.001152 6.0 206.7
    1.0290  19E1(3)
                   0.001370 6.0 206.6
    1.0300  18E1(3)
                   0.001462 6.0 206.6
    1.0310  19E1(3)
                   0.001442 6.1 206.5
    1.0320  21E1(3)
                   0.001255 6.1 206.4
    1.0330  23E1(3)
                   0.001178 6.1 206.4
    1.0340  19E1(3)
                   0.001429 6.1 206.3
    1.0350  16E1(3)
                   0.001662 6.1 206.3
    1.0360  17E1(3)
                   0.001588 6.1 206.2
    1.0370  18E1(3)
                   0.001477 6.1 206.1
    1.0380  19E1(3)
                   0.001379 6.1 206.1
    1.0390  20E1(3)
                   0.001356 6.1 206.0
    1.0400  22E1(3)
                   0.001204 6.1 206.0
    1.0410  23E1(3)
                   0.001131 6.1 205.9
    1.0420  23E1(3)
                   0.001172 6.1 205.8
    1.0430  22E1(3)
                   0.001186 6.2 205.8
    1.0440  25E1(3)
                   0.001079 6.2 205.7
    1.0450  24E1(3)
                   0.001111 6.2 205.6
    1.0460  22E1(3)
                   0.001225 6.2 205.6
    1.0470  22E1(3)
                   0.001182 6.2 205.5
    1.0480  20E1(3)
                   0.001328 6.2 205.5
    1.0490  19E1(3)
                   0.001372 6.2 205.4
    1.0500  19E1(3)
                   0.001379 6.2 205.3
    1.0510  19E1(3)
                   0.001424 6.2 205.3
    1.0520  16E1(3)
                   0.001660 6.2 205.2
    1.0530  19E1(3)
                   0.001416 6.2 205.2
    1.0540  21E1(3)
                   0.001246 6.2 205.1
    1.0550  24E1(3)
                   0.001120 6.2 205.0
    1.0560  23E1(3)
                   0.001154 6.3 205.0
    1.0570  21E1(3)
                   0.001298 6.3 204.9
    1.0580  20E1(3)
                   0.001366 6.3 204.8
    1.0590  22E1(3)
                   0.001218 6.3 204.8
    1.0600  19E1(3)
                   0.001412 6.3 204.7
    1.0610  18E1(3)
                   0.001522 6.3 204.7
    1.0620  19E1(3)
                   0.001435 6.3 204.6
    1.0630  21E1(3)
                   0.001293 6.3 204.5
    1.0640  22E1(3)
                   0.001218 6.3 204.5
    1.0650  21E1(3)
                   0.001287 6.3 204.4
    1.0660  21E1(3)
                   0.001282 6.3 204.4
    1.0670  23E1(3)
                   0.001189 6.3 204.3
    1.0680  23E1(3)
                   0.001144 6.4 204.2
    1.0690  21E1(3)
                   0.001295 6.4 204.2
    1.0700  18E1(3)
                   0.001503 6.4 204.1
    1.0710  17E1(3)
                   0.001610 6.4 204.0
    1.0720  21E1(3)
                   0.001240 6.4 204.0
    1.0730  22E1(3)
                   0.001206 6.4 203.9
    1.0740  24E1(3)
                   0.001132 6.4 203.9
    1.0750  26E1(3)
                   0.001047 6.4 203.8
    1.0760  20E1(3)
                   0.001342 6.4 203.7
    1.0770  24E1(3)
                   0.001092 6.4 203.7
    1.0780  23E1(3)
                   0.001140 6.4 203.6
    1.0790  21E1(3)
                   0.001292 6.4 203.5
    1.0800  21E1(3)
                   0.001251 6.4 203.5
    1.0810  19E1(3)
                   0.001364 6.5 203.4
    1.0820  20E1(3)
                   0.001359 6.5 203.4
    1.0830  19E1(3)
                   0.001436 6.5 203.3
    1.0840  19E1(3)
                   0.001388 6.5 203.2
    1.0850  21E1(3)
                   0.001264 6.5 203.2
    1.0860  19E1(3)
                   0.001380 6.5 203.1
    1.0870  20E1(3)
                   0.001320 6.5 203.0
    1.0880  20E1(3)
                   0.001341 6.5 203.0
    1.0890  19E1(3)
                   0.001414 6.5 202.9
    1.0900  19E1(3)
                   0.001403 6.5 202.9
    1.0910  19E1(3)
                   0.001386 6.5 202.8
    1.0920  20E1(3)
                   0.001352 6.5 202.7
    1.0930  22E1(3)
                   0.001232 6.6 202.7
    1.0940  23E1(3)
                   0.001187 6.6 202.6
    1.0950  19E1(3)
                   0.001398 6.6 202.5
    1.0960  21E1(3)
                   0.001248 6.6 202.5
    1.0970  22E1(3)
                   0.001235 6.6 202.4
    1.0980  20E1(3)
                   0.001361 6.6 202.4
    1.0990  18E1(3)
                   0.001505 6.6 202.3
    1.1000  17E1(3)
                   0.001533 6.6 202.2
    1.1010  22E1(3)
                   0.001207 6.6 202.2
    1.1020  23E1(3)
                   0.001139 6.6 202.1
    1.1030  21E1(3)
                   0.001240 6.6 202.0
    1.1040  18E1(3)
                   0.001462 6.6 202.0
    1.1050  17E1(3)
                   0.001598 6.6 201.9
    1.1060  21E1(3)
                   0.001295 6.7 201.8
    1.1070  20E1(3)
                   0.001307 6.7 201.8
    1.1080  20E1(3)
                   0.001314 6.7 201.7
    1.1090  20E1(3)
                   0.001305 6.7 201.7
    1.1100  18E1(3)
                   0.001478 6.7 201.6
    1.1110  19E1(3)
                   0.001429 6.7 201.5
    1.1120  19E1(3)
                   0.001423 6.7 201.5
    1.1130  20E1(3)
                   0.001341 6.7 201.4
    1.1140  21E1(3)
                   0.001298 6.7 201.3
    1.1150  22E1(3)
                   0.001201 6.7 201.3
    1.1160  24E1(3)
                   0.001118 6.7 201.2
    1.1170  22E1(3)
                   0.001188 6.7 201.1
    1.1180  20E1(3)
                   0.001304 6.8 201.1
    1.1190  18E1(3)
                   0.001445 6.8 201.0
    1.1200  20E1(3)
                   0.001301 6.8 201.0
    1.1210  19E1(3)
                   0.001410 6.8 200.9
    1.1220  20E1(3)
                   0.001316 6.8 200.8
    1.1230  21E1(3)
                   0.001281 6.8 200.8
    1.1240  21E1(3)
                   0.001288 6.8 200.7
    1.1250  20E1(3)
                   0.001344 6.8 200.6
    1.1260  20E1(3)
                   0.001368 6.8 200.6
    1.1270  20E1(3)
                   0.001343 6.8 200.5
    1.1280  19E1(3)
                   0.001409 6.8 200.4
    1.1290  20E1(3)
                   0.001361 6.8 200.4
    1.1300  20E1(3)
                   0.001304 6.8 200.3
    1.1310  21E1(3)
                   0.001291 6.9 200.3
    1.1320  18E1(3)
                   0.001459 6.9 200.2
    1.1330  21E1(3)
                   0.001280 6.9 200.1
    1.1340  24E1(3)
                   0.001133 6.9 200.1
    1.1350  18E1(3)
                   0.001449 6.9 200.0
    1.1360  19E1(3)
                   0.001374 6.9 199.9
    1.1370  22E1(3)
                   0.001205 6.9 199.9
    1.1380  22E1(3)
                   0.001210 6.9 199.8
    1.1390  22E1(3)
                   0.001221 6.9 199.7
    1.1400  22E1(3)
                   0.001219 6.9 199.7
    1.1410  20E1(3)
                   0.001329 6.9 199.6
    1.1420  21E1(3)
                   0.001292 6.9 199.6
    1.1430  19E1(3)
                   0.001372 7.0 199.5
    1.1440  22E1(3)
                   0.001241 7.0 199.4
    1.1450  23E1(3)
                   0.001157 7.0 199.4
    1.1460  17E1(3)
                   0.001548 7.0 199.3
    1.1470  16E1(2)
                   0.001716 7.0 199.2
    1.1480  21E1(3)
                   0.001280 7.0 199.2
    1.1490  23E1(3)
                   0.001174 7.0 199.1
    1.1500  19E1(3)
                   0.001404 7.0 199.0
    1.1510  18E1(3)
                   0.001482 7.0 199.0
    1.1520  18E1(3)
                   0.001510 7.0 198.9
    1.1530  18E1(3)
                   0.001505 7.0 198.8
    1.1540  21E1(3)
                   0.001262 7.0 198.8
    1.1550  20E1(3)
                   0.001333 7.0 198.7
    1.1560  21E1(3)
                   0.001325 7.1 198.6
    1.1570  27E1(3)
                   0.000982 7.1 198.6
    1.1580  23E1(3)
                   0.001157 7.1 198.5
    1.1590  18E1(3)
                   0.001480 7.1 198.5
    1.1600  18E1(3)
                   0.001522 7.1 198.4
    1.1610  19E1(3)
                   0.001405 7.1 198.3
    1.1620  16E1(2)
                   0.001694 7.1 198.3
    1.1630  16E1(3)
                   0.001647 7.1 198.2
    1.1640  17E1(3)
                   0.001564 7.1 198.1
    1.1650  18E1(3)
                   0.001490 7.1 198.1
    1.1660  22E1(3)
                   0.001197 7.1 198.0
    1.1670  19E1(3)
                   0.001386 7.1 197.9
    1.1680  18E1(3)
                   0.001461 7.1 197.9
    1.1690  19E1(3)
                   0.001383 7.2 197.8
    1.1700  18E1(3)
                   0.001516 7.2 197.7
    1.1710  15E1(2)
                   0.001760 7.2 197.7
    1.1720  17E1(3)
                   0.001577 7.2 197.6
    1.1730  20E1(3)
                   0.001369 7.2 197.5
    1.1740  23E1(3)
                   0.001174 7.2 197.5
    1.1750  23E1(3)
                   0.001141 7.2 197.4
    1.1760  21E1(3)
                   0.001307 7.2 197.4
    1.1770  16E1(3)
                   0.001626 7.2 197.3
    1.1780  19E1(3)
                   0.001386 7.2 197.2
    1.1790  23E1(3)
                   0.001164 7.2 197.2
    1.1800  26E1(3)
                   0.001030 7.2 197.1
    1.1810  22E1(3)
                   0.001222 7.3 197.0
    1.1820  20E1(3)
                   0.001358 7.3 197.0
    1.1830  20E1(3)
                   0.001333 7.3 196.9
    1.1840  17E1(3)
                   0.001525 7.3 196.8
    1.1850  20E1(3)
                   0.001324 7.3 196.8
    1.1860  22E1(3)
                   0.001202 7.3 196.7
    1.1870  22E1(3)
                   0.001198 7.3 196.6
    1.1880  20E1(3)
                   0.001315 7.3 196.6
    1.1890  19E1(3)
                   0.001400 7.3 196.5
    1.1900  19E1(3)
                   0.001417 7.3 196.4
    1.1910  18E1(3)
                   0.001467 7.3 196.4
    1.1920  17E1(3)
                   0.001570 7.3 196.3
    1.1930  15E1(2)
                   0.001812 7.3 196.2
    1.1940  19E1(3)
                   0.001405 7.4 196.2
    1.1950  20E1(3)
                   0.001349 7.4 196.1
    1.1960  20E1(3)
                   0.001335 7.4 196.0
    1.1970  19E1(3)
                   0.001386 7.4 196.0
    1.1980  19E1(3)
                   0.001404 7.4 195.9
    1.1990  22E1(3)
                   0.001203 7.4 195.8
    1.2000  23E1(3)
                   0.001180 7.4 195.8
    1.2010  21E1(3)
                   0.001286 7.4 195.7
    1.2020  20E1(3)
                   0.001430 7.4 195.7
    1.2030  24E1(3)
                   0.001106 7.4 195.6
    1.2040  20E1(3)
                   0.001318 7.4 195.5
    1.2050  21E1(3)
                   0.001244 7.4 195.5
    1.2060  19E1(3)
                   0.001373 7.5 195.4
    1.2070  19E1(3)
                   0.001397 7.5 195.3
    1.2080  15E1(2)
                   0.001760 7.5 195.3
    1.2090  16E1(2)
                   0.001699 7.5 195.2
    1.2100  16E1(3)
                   0.001613 7.5 195.1
    1.2110  18E1(3)
                   0.001502 7.5 195.1
    1.2120  21E1(3)
                   0.001300 7.5 195.0
    1.2130  22E1(3)
                   0.001212 7.5 194.9
    1.2140  19E1(3)
                   0.001371 7.5 194.9
    1.2150  17E1(3)
                   0.001538 7.5 194.8
    1.2160  17E1(3)
                   0.001551 7.5 194.7
    1.2170  22E1(3)
                   0.001201 7.5 194.7
    1.2180  19E1(3)
                   0.001369 7.5 194.6
    1.2190  19E1(3)
                   0.001410 7.6 194.5
    1.2200  22E1(3)
                   0.001215 7.6 194.5
    1.2210  20E1(3)
                   0.001312 7.6 194.4
    1.2220  18E1(3)
                   0.001448 7.6 194.3
    1.2230  18E1(3)
                   0.001532 7.6 194.3
    1.2240  15E1(2)
                   0.001735 7.6 194.2
    1.2250  17E1(3)
                   0.001591 7.6 194.1
    1.2260  18E1(3)
                   0.001459 7.6 194.1
    1.2270  17E1(3)
                   0.001548 7.6 194.0
    1.2280  17E1(3)
                   0.001542 7.6 193.9
    1.2290  18E1(3)
                   0.001521 7.6 193.9
    1.2300  19E1(3)
                   0.001431 7.6 193.8
    1.2310  20E1(3)
                   0.001373 7.7 193.7
    1.2320  17E1(3)
                   0.001537 7.7 193.7
    1.2330  23E1(3)
                   0.001139 7.7 193.6
    1.2340  23E1(3)
                   0.001146 7.7 193.5
    1.2350  21E1(3)
                   0.001273 7.7 193.5
    1.2360  22E1(3)
                   0.001231 7.7 193.4
    1.2370  20E1(3)
                   0.001373 7.7 193.3
    1.2380  23E1(3)
                   0.001175 7.7 193.3
    1.2390  21E1(3)
                   0.001245 7.7 193.2
    1.2400  22E1(3)
                   0.001228 7.7 193.1
    1.2410  23E1(3)
                   0.001179 7.7 193.1
    1.2420  19E1(3)
                   0.001364 7.7 193.0
    1.2430  19E1(3)
                   0.001386 7.7 192.9
    1.2440  18E1(3)
                   0.001518 7.8 192.9
    1.2450  19E1(3)
                   0.001414 7.8 192.8
    1.2460  17E1(3)
                   0.001544 7.8 192.7
    1.2470  17E1(3)
                   0.001534 7.8 192.7
    1.2480  19E1(3)
                   0.001420 7.8 192.6
    1.2490  16E1(2)
                   0.001683 7.8 192.5
    1.2500  16E1(2)
                   0.001673 7.8 192.5
    1.2510  17E1(3)
                   0.001598 7.8 192.4
    1.2520  22E1(3)
                   0.001236 7.8 192.3
    1.2530  21E1(3)
                   0.001273 7.8 192.3
    1.2540  21E1(3)
                   0.001282 7.8 192.2
    1.2550  19E1(3)
                   0.001390 7.8 192.1
    1.2560  15E1(2)
                   0.001829 7.8 192.1
    1.2570  15E1(2)
                   0.001788 7.9 192.0
    1.2580  18E1(3)
                   0.001475 7.9 191.9
    1.2590  17E1(3)
                   0.001539 7.9 191.9
    1.2600  16E1(2)
                   0.001683 7.9 191.8
    1.2610  15E1(2)
                   0.001741 7.9 191.7
    1.2620  20E1(3)
                   0.001359 7.9 191.7
    1.2630  19E1(3)
                   0.001375 7.9 191.6
    1.2640  17E1(3)
                   0.001576 7.9 191.5
    1.2650  20E1(3)
                   0.001326 7.9 191.5
    1.2660  20E1(3)
                   0.001347 7.9 191.4
    1.2670  16E1(2)
                   0.001683 7.9 191.3
    1.2680  17E1(3)
                   0.001597 7.9 191.3
    1.2690  16E1(3)
                   0.001645 8.0 191.2
    1.2700  19E1(3)
                   0.001368 8.0 191.1
    1.2710  18E1(3)
                   0.001495 8.0 191.1
    1.2720  19E1(3)
                   0.001430 8.0 191.0
    1.2730  20E1(3)
                   0.001352 8.0 190.9
    1.2740  20E1(3)
                   0.001353 8.0 190.9
    1.2750  21E1(3)
                   0.001289 8.0 190.8
    1.2760  19E1(3)
                   0.001405 8.0 190.7
    1.2770  20E1(3)
                   0.001326 8.0 190.7
    1.2780  21E1(3)
                   0.001246 8.0 190.6
    1.2790  19E1(3)
                   0.001373 8.0 190.5
    1.2800  21E1(3)
                   0.001271 8.0 190.5
    1.2810  20E1(3)
                   0.001309 8.0 190.4
    1.2820  20E1(3)
                   0.001338 8.1 190.3
    1.2830  19E1(3)
                   0.001409 8.1 190.3
    1.2840  21E1(3)
                   0.001279 8.1 190.2
    1.2850  21E1(3)
                   0.001285 8.1 190.1
    1.2860  21E1(3)
                   0.001277 8.1 190.1
    1.2870  19E1(3)
                   0.001444 8.1 190.0
    1.2880  18E1(3)
                   0.001456 8.1 189.9
    1.2890  21E1(3)
                   0.001292 8.1 189.9
    1.2900  18E1(3)
                   0.001460 8.1 189.8
    1.2910  16E1(2)
                   0.001694 8.1 189.7
    1.2920  13E1(2)
                   0.001974 8.1 189.7
    1.2930  16E1(3)
                   0.001618 8.1 189.6
    1.2940  19E1(3)
                   0.001395 8.1 189.5
    1.2950  18E1(3)
                   0.001512 8.2 189.5
    1.2960  16E1(2)
                   0.001699 8.2 189.4
    1.2970  20E1(3)
                   0.001365 8.2 189.3
    1.2980  22E1(3)
                   0.001219 8.2 189.3
    1.2990  19E1(3)
                   0.001414 8.2 189.2
    1.3000  18E1(3)
                   0.001490 8.2 189.1
    1.3010  17E1(3)
                   0.001534 8.2 189.1
    1.3020  15E1(2)
                   0.001810 8.2 189.0
    1.3030  15E1(2)
                   0.001726 8.2 188.9
    1.3040  16E1(2)
                   0.001715 8.2 188.9
    1.3050  19E1(3)
                   0.001380 8.2 188.8
    1.3060  18E1(3)
                   0.001453 8.2 188.7
    1.3070  18E1(3)
                   0.001519 8.3 188.7
    1.3080  18E1(3)
                   0.001466 8.3 188.6
    1.3090  18E1(3)
                   0.001445 8.3 188.5
    1.3100  21E1(3)
                   0.001265 8.3 188.4
    1.3110  19E1(3)
                   0.001430 8.3 188.4
    1.3120  16E1(2)
                   0.001693 8.3 188.3
    1.3130  17E1(3)
                   0.001537 8.3 188.2
    1.3140  20E1(3)
                   0.001344 8.3 188.2
    1.3150  19E1(3)
                   0.001421 8.3 188.1
    1.3160  16E1(2)
                   0.001719 8.3 188.0
    1.3170  17E1(3)
                   0.001551 8.3 188.0
    1.3180  20E1(3)
                   0.001346 8.3 187.9
    1.3190  18E1(3)
                   0.001470 8.3 187.8
    1.3200  18E1(3)
                   0.001458 8.4 187.8
    1.3210  21E1(3)
                   0.001243 8.4 187.7
    1.3220  20E1(3)
                   0.001336 8.4 187.6
    1.3230  18E1(3)
                   0.001460 8.4 187.6
    1.3240  18E1(3)
                   0.001442 8.4 187.5
    1.3250  19E1(3)
                   0.001382 8.4 187.4
    1.3260  21E1(3)
                   0.001245 8.4 187.4
    1.3270  18E1(3)
                   0.001473 8.4 187.3
    1.3280  17E1(3)
                   0.001599 8.4 187.2
    1.3290  17E1(3)
                   0.001585 8.4 187.2
    1.3300  22E1(3)
                   0.001236 8.4 187.1
    1.3310  20E1(3)
                   0.001349 8.4 187.0
    1.3320  18E1(3)
                   0.001475 8.4 187.0
    1.3330  19E1(3)
                   0.001422 8.5 186.9
    1.3340  20E1(3)
                   0.001342 8.5 186.8
    1.3350  21E1(3)
                   0.001294 8.5 186.8
    1.3360  19E1(3)
                   0.001441 8.5 186.7
    1.3370  14E1(2)
                   0.001850 8.5 186.6
    1.3380  16E1(3)
                   0.001626 8.5 186.6
    1.3390  16E1(3)
                   0.001651 8.5 186.5
    1.3400  19E1(3)
                   0.001405 8.5 186.4
    1.3410  18E1(3)
                   0.001527 8.5 186.4
    1.3420  15E1(2)
                   0.001745 8.5 186.3
    1.3430  17E1(3)
                   0.001567 8.5 186.2
    1.3440  19E1(3)
                   0.001433 8.5 186.1
    1.3450  20E1(3)
                   0.001340 8.6 186.1
    1.3460  17E1(3)
                   0.001606 8.6 186.0
    1.3470  14E1(2)
                   0.001838 8.6 185.9
    1.3480  18E1(3)
                   0.001477 8.6 185.9
    1.3490  20E1(3)
                   0.001341 8.6 185.8
    1.3500  19E1(3)
                   0.001436 8.6 185.7
    1.3510  21E1(3)
                   0.001263 8.6 185.7
    1.3520  21E1(3)
                   0.001290 8.6 185.6
    1.3530  18E1(3)
                   0.001458 8.6 185.5
    1.3540  18E1(3)
                   0.001491 8.6 185.5
    1.3550  19E1(3)
                   0.001369 8.6 185.4
    1.3560  23E1(3)
                   0.001178 8.6 185.3
    1.3570  19E1(3)
                   0.001386 8.6 185.3
    1.3580  17E1(3)
                   0.001540 8.7 185.2
    1.3590  19E1(3)
                   0.001428 8.7 185.1
    1.3600  16E1(3)
                   0.001633 8.7 185.1
    1.3610  17E1(3)
                   0.001555 8.7 185.0
    1.3620  17E1(3)
                   0.001554 8.7 184.9
    1.3630  14E1(2)
                   0.001888 8.7 184.9
    1.3640  20E1(3)
                   0.001373 8.7 184.8
    1.3650  24E1(3)
                   0.001133 8.7 184.7
    1.3660  18E1(3)
                   0.001440 8.7 184.7
    1.3670  17E1(3)
                   0.001531 8.7 184.6
    1.3680  18E1(3)
                   0.001463 8.7 184.5
    1.3690  18E1(3)
                   0.001503 8.7 184.4
    1.3700  17E1(3)
                   0.001540 8.7 184.4
    1.3710  16E1(3)
                   0.001657 8.8 184.3
    1.3720  15E1(2)
                   0.001903 8.8 184.2
    1.3730  21E1(3)
                   0.001246 8.8 184.2
    1.3740  17E1(3)
                   0.001593 8.8 184.1
    1.3750  15E1(2)
                   0.001767 8.8 184.0
    1.3760  17E1(3)
                   0.001604 8.8 184.0
    1.3770  16E1(2)
                   0.001699 8.8 183.9
    1.3780  21E1(3)
                   0.001297 8.8 183.8
    1.3790  22E1(3)
                   0.001214 8.8 183.8
    1.3800  18E1(3)
                   0.001443 8.8 183.7
    1.3810  19E1(3)
                   0.001433 8.8 183.6
    1.3820  19E1(3)
                   0.001435 8.8 183.6
    1.3830  18E1(3)
                   0.001436 8.9 183.5
    1.3840  19E1(3)
                   0.001428 8.9 183.4
    1.3850  20E1(3)
                   0.001354 8.9 183.4
    1.3860  18E1(3)
                   0.001457 8.9 183.3
    1.3870  18E1(3)
                   0.001481 8.9 183.2
    1.3880  18E1(3)
                   0.001453 8.9 183.2
    1.3890  19E1(3)
                   0.001409 8.9 183.1
    1.3900  20E1(3)
                   0.001339 8.9 183.0
    1.3910  18E1(3)
                   0.001466 8.9 182.9
    1.3920  20E1(3)
                   0.001318 8.9 182.9
    1.3930  17E1(3)
                   0.001569 8.9 182.8
    1.3940  19E1(3)
                   0.001418 8.9 182.7
    1.3950  18E1(3)
                   0.001512 8.9 182.7
    1.3960  18E1(3)
                   0.001525 9.0 182.6
    1.3970  20E1(3)
                   0.001363 9.0 182.5
    1.3980  19E1(3)
                   0.001418 9.0 182.5
    1.3990  17E1(3)
                   0.001528 9.0 182.4
    1.4000  17E1(3)
                   0.001539 9.0 182.3
    1.4010  20E1(3)
                   0.001325 9.0 182.3
    1.4020  21E1(3)
                   0.001238 9.0 182.2
    1.4030  20E1(3)
                   0.001341 9.0 182.1
    1.4040  21E1(3)
                   0.001286 9.0 182.1
    1.4050  22E1(3)
                   0.001230 9.0 182.0
    1.4060  22E1(3)
                   0.001203 9.0 181.9
    1.4070  21E1(3)
                   0.001260 9.0 181.9
    1.4080  20E1(3)
                   0.001370 9.0 181.8
    1.4090  21E1(3)
                   0.001283 9.1 181.7
    1.4100  21E1(3)
                   0.001293 9.1 181.6
    1.4110  19E1(3)
                   0.001392 9.1 181.6
    1.4120  19E1(3)
                   0.001411 9.1 181.5
    1.4130  21E1(3)
                   0.001284 9.1 181.4
    1.4140  20E1(3)
                   0.001328 9.1 181.4
    1.4150  19E1(3)
                   0.001390 9.1 181.3
    1.4160  20E1(3)
                   0.001307 9.1 181.2
    1.4170  20E1(3)
                   0.001305 9.1 181.2
    1.4180  21E1(3)
                   0.001265 9.1 181.1
    1.4190  21E1(3)
                   0.001262 9.1 181.0
    1.4200  19E1(3)
                   0.001416 9.1 181.0
    1.4210  18E1(3)
                   0.001517 9.1 180.9
    1.4220  19E1(3)
                   0.001426 9.2 180.8
    1.4230  24E1(3)
                   0.001107 9.2 180.8
    1.4240  23E1(3)
                   0.001167 9.2 180.7
    1.4250  20E1(3)
                   0.001343 9.2 180.6
    1.4260  20E1(3)
                   0.001309 9.2 180.6
    1.4270  18E1(3)
                   0.001507 9.2 180.5
    1.4280  16E1(3)
                   0.001644 9.2 180.4
    1.4290  19E1(3)
                   0.001374 9.2 180.4
    1.4300  22E1(3)
                   0.001216 9.2 180.3
    1.4310  20E1(3)
                   0.001342 9.2 180.2
    1.4320  17E1(3)
                   0.001534 9.2 180.1
    1.4330  20E1(3)
                   0.001363 9.2 180.1
    1.4340  22E1(3)
                   0.001219 9.3 180.0
    1.4350  20E1(3)
                   0.001315 9.3 179.9
    1.4360  19E1(3)
                   0.001437 9.3 179.9
    1.4370  17E1(3)
                   0.001593 9.3 179.8
    1.4380  17E1(3)
                   0.001568 9.3 179.7
    1.4390  20E1(3)
                   0.001311 9.3 179.7
    1.4400  20E1(3)
                   0.001300 9.3 179.6
    1.4410  21E1(3)
                   0.001246 9.3 179.5
    1.4420  22E1(3)
                   0.001197 9.3 179.5
    1.4430  20E1(3)
                   0.001297 9.3 179.4
    1.4440  17E1(3)
                   0.001550 9.3 179.3
    1.4450  18E1(3)
                   0.001467 9.3 179.3
    1.4460  22E1(3)
                   0.001218 9.3 179.2
    1.4470  18E1(3)
                   0.001542 9.4 179.1
    1.4480  17E1(3)
                   0.001544 9.4 179.1
    1.4490  20E1(3)
                   0.001319 9.4 179.0
    1.4500  18E1(3)
                   0.001453 9.4 178.9
    1.4510  18E1(3)
                   0.001505 9.4 178.8
    1.4520  17E1(3)
                   0.001618 9.4 178.8
    1.4530  20E1(3)
                   0.001303 9.4 178.7
    1.4540  20E1(3)
                   0.001351 9.4 178.6
    1.4550  20E1(3)
                   0.001311 9.4 178.6
    1.4560  24E1(3)
                   0.001092 9.4 178.5
    1.4570  23E1(3)
                   0.001183 9.4 178.4
    1.4580  21E1(3)
                   0.001292 9.4 178.4
    1.4590  21E1(3)
                   0.001245 9.4 178.3
    1.4600  18E1(3)
                   0.001508 9.5 178.2
    1.4610  21E1(3)
                   0.001298 9.5 178.2
    1.4620  25E1(3)
                   0.001079 9.5 178.1
    1.4630  23E1(3)
                   0.001132 9.5 178.0
    1.4640  22E1(3)
                   0.001229 9.5 178.0
    1.4650  22E1(3)
                   0.001204 9.5 177.9
    1.4660  20E1(3)
                   0.001355 9.5 177.8
    1.4670  19E1(3)
                   0.001404 9.5 177.8
    1.4680  23E1(3)
                   0.001183 9.5 177.7
    1.4690  18E1(3)
                   0.001434 9.5 177.6
    1.4700  21E1(3)
                   0.001272 9.5 177.5
    1.4710  21E1(3)
                   0.001285 9.5 177.5
    1.4720  16E1(3)
                   0.001640 9.5 177.4
    1.4730  22E1(3)
                   0.001197 9.6 177.3
    1.4740  22E1(3)
                   0.001196 9.6 177.3
    1.4750  22E1(3)
                   0.001199 9.6 177.2
    1.4760  22E1(3)
                   0.001188 9.6 177.1
    1.4770  24E1(3)
                   0.001136 9.6 177.1
    1.4780  17E1(3)
                   0.001518 9.6 177.0
    1.4790  20E1(3)
                   0.001339 9.6 176.9
    1.4800  22E1(3)
                   0.001224 9.6 176.9
    1.4810  21E1(3)
                   0.001284 9.6 176.8
    1.4820  19E1(3)
                   0.001398 9.6 176.7
    1.4830  22E1(3)
                   0.001229 9.6 176.7
    1.4840  23E1(3)
                   0.001162 9.6 176.6
    1.4850  25E1(3)
                   0.001071 9.7 176.5
    1.4860  21E1(3)
                   0.001253 9.7 176.5
    1.4870  20E1(3)
                   0.001326 9.7 176.4
    1.4880  20E1(3)
                   0.001361 9.7 176.3
    1.4890  20E1(3)
                   0.001335 9.7 176.2
    1.4900  24E1(3)
                   0.001136 9.7 176.2
    1.4910  24E1(3)
                   0.001105 9.7 176.1
    1.4920  23E1(3)
                   0.001135 9.7 176.0
    1.4930  22E1(3)
                   0.001210 9.7 176.0
    1.4940  22E1(3)
                   0.001209 9.7 175.9
    1.4950  23E1(3)
                   0.001174 9.7 175.8
    1.4960  23E1(3)
                   0.001143 9.7 175.8
    1.4970  22E1(3)
                   0.001186 9.7 175.7
    1.4980  21E1(3)
                   0.001295 9.8 175.6
    1.4990  17E1(3)
                   0.001598 9.8 175.6
    1.5000  20E1(3)
                   0.001330 9.8 175.5
    1.5010  19E1(3)
                   0.001419 9.8 175.4
    1.5020  20E1(3)
                   0.001316 9.8 175.4
    1.5030  19E1(3)
                   0.001386 9.8 175.3
    1.5040  21E1(3)
                   0.001242 9.8 175.2
    1.5050  22E1(3)
                   0.001183 9.8 175.2
    1.5060  21E1(3)
                   0.001269 9.8 175.1
    1.5070  18E1(3)
                   0.001449 9.8 175.0
    1.5080  19E1(3)
                   0.001432 9.8 174.9
    1.5090  23E1(3)
                   0.001172 9.8 174.9
    1.5100  20E1(3)
                   0.001328 9.8 174.8
    1.5110  23E1(3)
                   0.001166 9.9 174.7
    1.5120  25E1(3)
                   0.001071 9.9 174.7
    1.5130  27E1(3)
                   0.000971 9.9 174.6
    1.5140  25E1(3)
                   0.001073 9.9 174.5
    1.5150  26E1(3)
                   0.001031 9.9 174.5
    1.5160  21E1(3)
                   0.001257 9.9 174.4
    1.5170  20E1(3)
                   0.001359 9.9 174.3
    1.5180  22E1(3)
                   0.001233 9.9 174.3
    1.5190  23E1(3)
                   0.001149 9.9 174.2
    1.5200  22E1(3)
                   0.001212 9.9 174.1
    1.5210  21E1(3)
                   0.001285 9.9 174.1
    1.5220  24E1(3)
                   0.001136 9.9 174.0
    1.5230  22E1(3)
                   0.001211 9.9 173.9
    1.5240  22E1(3)
                   0.001238 10.0 173.9
    1.5250  27E1(3)
                   0.001002 10.0 173.8
    1.5260  24E1(3)
                   0.001118 10.0 173.7
    1.5270  19E1(3)
                   0.001434 10.0 173.7
    1.5280  20E1(3)
                   0.001307 10.0 173.6
    1.5290  21E1(3)
                   0.001278 10.0 173.5
    1.5300  23E1(3)
                   0.001181 10.0 173.4
    1.5310  23E1(3)
                   0.001172 10.0 173.4
    1.5320  22E1(3)
                   0.001232 10.0 173.3
    1.5330  23E1(3)
                   0.001178 10.0 173.2
    1.5340  24E1(3)
                   0.001117 10.0 173.2
    1.5350  25E1(3)
                   0.001059 10.0 173.1
    1.5360  26E1(3)
                   0.001035 10.0 173.0
    1.5370  25E1(3)
                   0.001086 10.1 173.0
    1.5380  19E1(3)
                   0.001406 10.1 172.9
    1.5390  21E1(3)
                   0.001247 10.1 172.8
    1.5400  17E1(3)
                   0.001539 10.1 172.8
    1.5410  20E1(3)
                   0.001326 10.1 172.7
    1.5420  22E1(3)
                   0.001203 10.1 172.6
    1.5430  24E1(3)
                   0.001097 10.1 172.6
    1.5440  25E1(3)
                   0.001056 10.1 172.5
    1.5450  24E1(3)
                   0.001088 10.1 172.4
    1.5460  23E1(3)
                   0.001145 10.1 172.4
    1.5470  22E1(3)
                   0.001220 10.1 172.3
    1.5480  21E1(3)
                   0.001292 10.1 172.2
    1.5490  22E1(3)
                   0.001234 10.2 172.2
    1.5500  19E1(3)
                   0.001384 10.2 172.1
    1.5510  23E1(3)
                   0.001174 10.2 172.0
    1.5520  22E1(3)
                   0.001232 10.2 172.0
    1.5530  19E1(3)
                   0.001395 10.2 171.9
    1.5540  21E1(3)
                   0.001242 10.2 171.8
    1.5550  24E1(3)
                   0.001131 10.2 171.7
    1.5560  24E1(3)
                   0.001098 10.2 171.7
    1.5570  21E1(3)
                   0.001246 10.2 171.6
    1.5580  22E1(3)
                   0.001233 10.2 171.5
    1.5590  21E1(3)
                   0.001275 10.2 171.5
    1.5600  21E1(3)
                   0.001298 10.2 171.4
    1.5610  20E1(3)
                   0.001349 10.2 171.3
    1.5620  25E1(3)
                   0.001084 10.3 171.3
    1.5630  22E1(3)
                   0.001229 10.3 171.2
    1.5640  20E1(3)
                   0.001352 10.3 171.1
    1.5650  20E1(3)
                   0.001356 10.3 171.1
    1.5660  22E1(3)
                   0.001232 10.3 171.0
    1.5670  22E1(3)
                   0.001190 10.3 170.9
    1.5680  21E1(3)
                   0.001246 10.3 170.9
    1.5690  24E1(3)
                   0.001119 10.3 170.8
    1.5700  23E1(3)
                   0.001150 10.3 170.7
    1.5710  20E1(3)
                   0.001334 10.3 170.7
    1.5720  22E1(3)
                   0.001190 10.3 170.6
    1.5730  19E1(3)
                   0.001367 10.3 170.5
    1.5740  19E1(3)
                   0.001407 10.3 170.5
    1.5750  17E1(3)
                   0.001590 10.4 170.4
    1.5760  17E1(3)
                   0.001596 10.4 170.3
    1.5770  20E1(3)
                   0.001343 10.4 170.3
    1.5780  21E1(3)
                   0.001262 10.4 170.2
    1.5790  20E1(3)
                   0.001346 10.4 170.1
    1.5800  19E1(3)
                   0.001432 10.4 170.1
    1.5810  22E1(3)
                   0.001226 10.4 170.0
    1.5820  22E1(3)
                   0.001197 10.4 169.9
    1.5830  18E1(3)
                   0.001484 10.4 169.8
    1.5840  18E1(3)
                   0.001447 10.4 169.8
    1.5850  20E1(3)
                   0.001341 10.4 169.7
    1.5860  21E1(3)
                   0.001259 10.4 169.6
    1.5870  19E1(3)
                   0.001382 10.4 169.6
    1.5880  21E1(3)
                   0.001261 10.5 169.5
    1.5890  18E1(3)
                   0.001507 10.5 169.4
    1.5900  20E1(3)
                   0.001341 10.5 169.4
    1.5910  24E1(3)
                   0.001123 10.5 169.3
    1.5920  23E1(3)
                   0.001159 10.5 169.2
    1.5930  21E1(3)
                   0.001242 10.5 169.2
    1.5940  21E1(3)
                   0.001236 10.5 169.1
    1.5950  22E1(3)
                   0.001210 10.5 169.0
    1.5960  21E1(3)
                   0.001243 10.5 169.0
    1.5970  21E1(3)
                   0.001283 10.5 168.9
    1.5980  20E1(3)
                   0.001298 10.5 168.8
    1.5990  20E1(3)
                   0.001307 10.5 168.8
    1.6000  19E1(3)
                   0.001387 10.5 168.7
    1.6010  20E1(3)
                   0.001313 10.6 168.6
    1.6020  21E1(3)
                   0.001284 10.6 168.6
    1.6030  18E1(3)
                   0.001490 10.6 168.5
    1.6040  21E1(3)
                   0.001249 10.6 168.4
    1.6050  21E1(3)
                   0.001290 10.6 168.4
    1.6060  18E1(3)
                   0.001512 10.6 168.3
    1.6070  20E1(3)
                   0.001350 10.6 168.2
    1.6080  20E1(3)
                   0.001322 10.6 168.2
    1.6090  19E1(3)
                   0.001390 10.6 168.1
    1.6100  17E1(3)
                   0.001579 10.6 168.0
    1.6110  18E1(3)
                   0.001464 10.6 168.0
    1.6120  19E1(3)
                   0.001393 10.6 167.9
    1.6130  20E1(3)
                   0.001335 10.6 167.8
    1.6140  17E1(3)
                   0.001544 10.7 167.8
    1.6150  19E1(3)
                   0.001368 10.7 167.7
    1.6160  20E1(3)
                   0.001355 10.7 167.6
    1.6170  18E1(3)
                   0.001478 10.7 167.6
    1.6180  19E1(3)
                   0.001435 10.7 167.5
    1.6190  21E1(3)
                   0.001254 10.7 167.4
    1.6200  21E1(3)
                   0.001299 10.7 167.4
    1.6210  17E1(3)
                   0.001528 10.7 167.3
    1.6220  20E1(3)
                   0.001331 10.7 167.2
    1.6230  20E1(3)
                   0.001299 10.7 167.2
    1.6240  22E1(3)
                   0.001206 10.7 167.1
    1.6250  22E1(3)
                   0.001207 10.7 167.0
    1.6260  17E1(3)
                   0.001536 10.8 166.9
    1.6270  18E1(3)
                   0.001516 10.8 166.9
    1.6280  21E1(3)
                   0.001274 10.8 166.8
    1.6290  18E1(3)
                   0.001507 10.8 166.7
    1.6300  20E1(3)
                   0.001345 10.8 166.7
    1.6310  21E1(3)
                   0.001281 10.8 166.6
    1.6320  21E1(3)
                   0.001294 10.8 166.5
    1.6330  19E1(3)
                   0.001428 10.8 166.5
    1.6340  20E1(3)
                   0.001354 10.8 166.4
    1.6350  18E1(3)
                   0.001464 10.8 166.3
    1.6360  18E1(3)
                   0.001453 10.8 166.3
    1.6370  19E1(3)
                   0.001385 10.8 166.2
    1.6380  20E1(3)
                   0.001305 10.8 166.1
    1.6390  19E1(3)
                   0.001391 10.9 166.1
    1.6400  18E1(3)
                   0.001526 10.9 166.0
    1.6410  20E1(3)
                   0.001302 10.9 165.9
    1.6420  19E1(3)
                   0.001409 10.9 165.9
    1.6430  20E1(3)
                   0.001325 10.9 165.8
    1.6440  21E1(3)
                   0.001279 10.9 165.7
    1.6450  20E1(3)
                   0.001358 10.9 165.7
    1.6460  18E1(3)
                   0.001466 10.9 165.6
    1.6470  20E1(3)
                   0.001321 10.9 165.5
    1.6480  22E1(3)
                   0.001226 10.9 165.5
    1.6490  18E1(3)
                   0.001497 10.9 165.4
    1.6500  18E1(3)
                   0.001469 10.9 165.3
    1.6510  18E1(3)
                   0.001449 10.9 165.3
    1.6520  18E1(3)
                   0.001481 11.0 165.2
    1.6530  17E1(3)
                   0.001533 11.0 165.1
    1.6540  19E1(3)
                   0.001415 11.0 165.1
    1.6550  19E1(3)
                   0.001421 11.0 165.0
    1.6560  17E1(3)
                   0.001620 11.0 164.9
    1.6570  16E1(3)
                   0.001658 11.0 164.9
    1.6580  19E1(3)
                   0.001440 11.0 164.8
    1.6590  22E1(3)
                   0.001187 11.0 164.7
    1.6600  21E1(3)
                   0.001246 11.0 164.7
    1.6610  19E1(3)
                   0.001446 11.0 164.6
    1.6620  17E1(3)
                   0.001611 11.0 164.5
    1.6630  21E1(3)
                   0.001261 11.0 164.5
    1.6640  24E1(3)
                   0.001127 11.0 164.4
    1.6650  24E1(3)
                   0.001135 11.1 164.3
    1.6660  24E1(3)
                   0.001097 11.1 164.3
    1.6670  19E1(3)
                   0.001374 11.1 164.2
    1.6680  20E1(3)
                   0.001327 11.1 164.1
    1.6690  19E1(3)
                   0.001426 11.1 164.1
    1.6700  16E1(3)
                   0.001645 11.1 164.0
    1.6710  20E1(3)
                   0.001348 11.1 163.9
    1.6720  17E1(3)
                   0.001551 11.1 163.9
    1.6730  16E1(3)
                   0.001660 11.1 163.8
    1.6740  17E1(3)
                   0.001547 11.1 163.7
    1.6750  19E1(3)
                   0.001401 11.1 163.7
    1.6760  15E1(2)
                   0.001783 11.1 163.6
    1.6770  16E1(2)
                   0.001701 11.1 163.5
    1.6780  15E1(2)
                   0.001765 11.2 163.5
    1.6790  18E1(3)
                   0.001511 11.2 163.4
    1.6800  19E1(3)
                   0.001384 11.2 163.3
    1.6810  17E1(3)
                   0.001605 11.2 163.3
    1.6820  17E1(3)
                   0.001569 11.2 163.2
    1.6830  17E1(3)
                   0.001542 11.2 163.1
    1.6840  20E1(3)
                   0.001352 11.2 163.1
    1.6850  20E1(3)
                   0.001340 11.2 163.0
    1.6860  21E1(3)
                   0.001260 11.2 163.0
    1.6870  17E1(3)
                   0.001561 11.2 162.9
    1.6880  17E1(3)
                   0.001576 11.2 162.8
    1.6890  19E1(3)
                   0.001409 11.2 162.8
    1.6900  20E1(3)
                   0.001355 11.2 162.7
    1.6910  21E1(3)
                   0.001286 11.3 162.6
    1.6920  19E1(3)
                   0.001410 11.3 162.6
    1.6930  14E1(2)
                   0.001905 11.3 162.5
    1.6940  12E1(2)
                   0.002274 11.3 162.4
    1.6950  15E1(2)
                   0.001791 11.3 162.4
    1.6960  19E1(3)
                   0.001392 11.3 162.3
    1.6970  20E1(3)
                   0.001360 11.3 162.2
    1.6980  19E1(3)
                   0.001448 11.3 162.2
    1.6990  16E1(2)
                   0.001670 11.3 162.1
    1.7000  17E1(3)
                   0.001598 11.3 162.0
    1.7010  17E1(3)
                   0.001535 11.3 162.0
    1.7020  17E1(3)
                   0.001580 11.3 161.9
    1.7030  17E1(3)
                   0.001536 11.3 161.8
    1.7040  17E1(3)
                   0.001544 11.4 161.8
    1.7050  17E1(3)
                   0.001558 11.4 161.7
    1.7060  20E1(3)
                   0.001355 11.4 161.6
    1.7070  20E1(3)
                   0.001364 11.4 161.6
    1.7080  20E1(3)
                   0.001362 11.4 161.5
    1.7090  16E1(3)
                   0.001652 11.4 161.4
    1.7100  15E1(2)
                   0.001796 11.4 161.4
    1.7110  16E1(3)
                   0.001639 11.4 161.3
    1.7120  16E1(2)
                   0.001694 11.4 161.2
    1.7130  16E1(2)
                   0.001698 11.4 161.2
    1.7140  17E1(3)
                   0.001543 11.4 161.1
    1.7150  16E1(3)
                   0.001642 11.4 161.0
    1.7160  18E1(3)
                   0.001507 11.4 161.0
    1.7170  21E1(3)
                   0.001275 11.5 160.9
    1.7180  24E1(3)
                   0.001137 11.5 160.8
    1.7190  19E1(3)
                   0.001423 11.5 160.8
    1.7200  19E1(3)
                   0.001389 11.5 160.7
    1.7210  18E1(3)
                   0.001496 11.5 160.7
    1.7220  17E1(3)
                   0.001610 11.5 160.6
    1.7230  16E1(3)
                   0.001626 11.5 160.5
    1.7240  15E1(2)
                   0.001749 11.5 160.5
    1.7250  15E1(2)
                   0.001741 11.5 160.4
    1.7260  15E1(2)
                   0.001809 11.5 160.3
    1.7270  16E1(2)
                   0.001722 11.5 160.3
    1.7280  18E1(3)
                   0.001481 11.5 160.2
    1.7290  19E1(3)
                   0.001403 11.5 160.1
    1.7300  20E1(3)
                   0.001304 11.6 160.1
    1.7310  20E1(3)
                   0.001331 11.6 160.0
    1.7320  17E1(3)
                   0.001552 11.6 159.9
    1.7330  16E1(3)
                   0.001641 11.6 159.9
    1.7340  15E1(2)
                   0.001823 11.6 159.8
    1.7350  15E1(2)
                   0.001729 11.6 159.7
    1.7360  15E1(2)
                   0.001765 11.6 159.7
    1.7370  17E1(3)
                   0.001525 11.6 159.6
    1.7380  17E1(3)
                   0.001572 11.6 159.5
    1.7390  19E1(3)
                   0.001428 11.6 159.5
    1.7400  16E1(3)
                   0.001624 11.6 159.4
    1.7410  18E1(3)
                   0.001482 11.6 159.3
    1.7420  19E1(3)
                   0.001399 11.6 159.3
    1.7430  18E1(3)
                   0.001491 11.7 159.2
    1.7440  20E1(3)
                   0.001362 11.7 159.2
    1.7450  17E1(3)
                   0.001552 11.7 159.1
    1.7460  16E1(2)
                   0.001709 11.7 159.0
    1.7470  17E1(3)
                   0.001565 11.7 159.0
    1.7480  17E1(3)
                   0.001596 11.7 158.9
    1.7490  14E1(2)
                   0.001936 11.7 158.8
    1.7500  15E1(2)
                   0.001727 11.7 158.8
    1.7510  16E1(2)
                   0.001670 11.7 158.7
    1.7520  14E1(2)
                   0.001990 11.7 158.6
    1.7530  13E1(2)
                   0.002105 11.7 158.6
    1.7540  15E1(2)
                   0.001745 11.7 158.5
    1.7550  13E1(2)
                   0.002022 11.7 158.4
    1.7560  16E1(3)
                   0.001636 11.8 158.4
    1.7570  17E1(3)
                   0.001608 11.8 158.3
    1.7580  18E1(3)
                   0.001515 11.8 158.2
    1.7590  19E1(3)
                   0.001391 11.8 158.2
    1.7600  17E1(3)
                   0.001617 11.8 158.1
    1.7610  14E1(2)
                   0.001909 11.8 158.1
    1.7620  15E1(2)
                   0.001780 11.8 158.0
    1.7630  17E1(3)
                   0.001579 11.8 157.9
    1.7640  16E1(3)
                   0.001650 11.8 157.9
    1.7650  17E1(3)
                   0.001570 11.8 157.8
    1.7660  19E1(3)
                   0.001399 11.8 157.7
    1.7670  18E1(3)
                   0.001510 11.8 157.7
    1.7680  17E1(3)
                   0.001537 11.8 157.6
    1.7690  17E1(3)
                   0.001607 11.9 157.5
    1.7700  17E1(3)
                   0.001600 11.9 157.5
    1.7710  19E1(3)
                   0.001445 11.9 157.4
    1.7720  21E1(3)
                   0.001267 11.9 157.3
    1.7730  15E1(2)
                   0.001746 11.9 157.3
    1.7740  14E1(2)
                   0.001919 11.9 157.2
    1.7750  17E1(3)
                   0.001524 11.9 157.2
    1.7760  19E1(3)
                   0.001381 11.9 157.1
    1.7770  22E1(3)
                   0.001205 11.9 157.0
    1.7780  17E1(3)
                   0.001567 11.9 157.0
    1.7790  17E1(3)
                   0.001596 11.9 156.9
    1.7800  19E1(3)
                   0.001393 11.9 156.8
    1.7810  18E1(3)
                   0.001480 12.0 156.8
    1.7820  16E1(2)
                   0.001723 12.0 156.7
    1.7830  18E1(3)
                   0.001452 12.0 156.6
    1.7840  18E1(3)
                   0.001513 12.0 156.6
    1.7850  18E1(3)
                   0.001496 12.0 156.5
    1.7860  17E1(3)
                   0.001566 12.0 156.5
    1.7870  17E1(3)
                   0.001568 12.0 156.4
    1.7880  15E1(2)
                   0.001724 12.0 156.3
    1.7890  14E1(2)
                   0.001918 12.0 156.3
    1.7900  15E1(2)
                   0.001731 12.0 162.5
    1.7910  17E1(3)
                   0.001574 12.0 162.5
    1.7920  15E1(2)
                   0.001743 12.0 162.5
    1.7930  16E1(2)
                   0.001676 12.0 162.5
    1.7940  18E1(3)
                   0.001500 12.1 162.4
    1.7950  16E1(3)
                   0.001626 12.1 162.4
    1.7960  16E1(3)
                   0.001655 12.1 162.4
    1.7970  19E1(3)
                   0.001388 12.1 162.4
    1.7980  15E1(2)
                   0.001732 12.1 162.4
    1.7990  16E1(3)
                   0.001622 12.1 162.4
    1.8000  18E1(3)
                   0.001483 12.1 162.4
    1.8010  16E1(3)
                   0.001615 12.1 162.4
    1.8020  15E1(2)
                   0.001762 12.1 162.4
    1.8030  18E1(3)
                   0.001554 12.1 162.4
    1.8040  17E1(3)
                   0.001587 12.1 162.4
    1.8050  14E1(2)
                   0.001914 12.1 162.4
    1.8060  15E1(2)
                   0.001818 12.1 162.4
    1.8070  19E1(3)
                   0.001388 12.2 162.4
    1.8080  17E1(3)
                   0.001570 12.2 162.4
    1.8090  15E1(2)
                   0.001830 12.2 162.4
    1.8100  18E1(3)
                   0.001465 12.2 162.4
    1.8110  18E1(3)
                   0.001465 12.2 162.4
    1.8120  16E1(3)
                   0.001629 12.2 162.4
    1.8130  15E1(2)
                   0.001767 12.2 162.4
    1.8140  16E1(2)
                   0.001675 12.2 162.4
    1.8150  17E1(3)
                   0.001528 12.2 162.4
    1.8160  17E1(3)
                   0.001613 12.2 162.4
    1.8170  15E1(2)
                   0.001814 12.2 162.4
    1.8180  14E1(2)
                   0.001890 12.2 162.4
    1.8190  16E1(2)
                   0.001678 12.2 162.4
    1.8200  16E1(3)
                   0.001647 12.3 162.4
    1.8210  15E1(2)
                   0.001784 12.3 162.6
    1.8220  14E1(2)
                   0.001863 12.3 162.6
    1.8230  13E1(2)
                   0.002034 12.3 162.6
    1.8240  16E1(3)
                   0.001644 12.3 162.6
    1.8250  16E1(3)
                   0.001662 12.3 162.6
    1.8260  17E1(3)
                   0.001628 12.3 162.6
    1.8270  14E1(2)
                   0.001870 12.3 162.7
    1.8280  14E1(2)
                   0.001854 12.3 162.7
    1.8290  15E1(2)
                   0.001825 12.3 162.7
    1.8300  18E1(3)
                   0.001492 12.3 162.7
    1.8310  16E1(2)
                   0.001697 12.3 162.7
    1.8320  14E1(2)
                   0.001842 12.3 162.8
    1.8330  14E1(2)
                   0.001851 12.4 162.8
    1.8340  14E1(2)
                   0.001912 12.4 162.8
    1.8350  15E1(2)
                   0.001808 12.4 162.8
    1.8360  17E1(3)
                   0.001543 12.4 162.9
    1.8370  19E1(3)
                   0.001419 12.4 162.9
    1.8380  15E1(2)
                   0.001793 12.4 162.9
    1.8390  15E1(2)
                   0.001791 12.4 163.0
    1.8400  16E1(2)
                   0.001697 12.4 163.0
    1.8410  15E1(2)
                   0.001838 12.4 163.0
    1.8420  16E1(2)
                   0.001742 12.4 163.1
    1.8430  17E1(3)
                   0.001596 12.4 163.1
    1.8440  11E1(2)
                   0.002508 12.4 163.2
    1.8450  14E1(2)
                   0.001931 12.4 163.2
    1.8460  15E1(2)
                   0.001831 12.5 163.2
    1.8470  14E1(2)
                   0.001989 12.5 163.3
    1.8480  14E1(2)
                   0.001930 12.5 163.3
    1.8490  15E1(2)
                   0.001745 12.5 163.4
    1.8500  16E1(2)
                   0.001717 12.5 163.4
    1.8510  19E1(3)
                   0.001398 12.5 163.5
    1.8520  17E1(3)
                   0.001562 12.5 163.6
    1.8530  14E1(2)
                   0.001866 12.5 163.6
    1.8540  18E1(3)
                   0.001459 12.5 163.7
    1.8550  17E1(3)
                   0.001535 12.5 163.7
    1.8560  18E1(3)
                   0.001478 12.5 163.8
    1.8570  17E1(3)
                   0.001598 12.5 163.9
    1.8580  17E1(3)
                   0.001616 12.5 163.9
    1.8590  16E1(2)
                   0.001683 12.6 164.0
    1.8600  17E1(3)
                   0.001622 12.6 164.1
    1.8610  18E1(3)
                   0.001487 12.6 164.1
    1.8620  17E1(3)
                   0.001600 12.6 164.2
    1.8630  18E1(3)
                   0.001517 12.6 164.3
    1.8640  16E1(2)
                   0.001719 12.6 164.4
    1.8650  14E1(2)
                   0.001974 12.6 164.4
    1.8660  15E1(2)
                   0.001727 12.6 164.5
    1.8670  18E1(3)
                   0.001521 12.6 164.6
    1.8680  18E1(3)
                   0.001467 12.6 164.7
    1.8690  17E1(3)
                   0.001557 12.6 164.8
    1.8700  13E1(2)
                   0.002159 12.6 164.9
    1.8710  12E1(2)
                   0.002193 12.6 165.0
    1.8720  14E1(2)
                   0.001930 12.6 165.1
    1.8730  17E1(3)
                   0.001607 12.7 165.2
    1.8740  20E1(3)
                   0.001352 12.7 165.3
    1.8750  18E1(3)
                   0.001513 12.7 165.4
    1.8760  14E1(2)
                   0.001945 12.7 165.5
    1.8770  15E1(2)
                   0.001772 12.7 165.6
    1.8780  16E1(2)
                   0.001695 12.7 165.8
    1.8790  17E1(3)
                   0.001577 12.7 165.9
    1.8800  16E1(2)
                   0.001688 12.7 166.0
    1.8810  15E1(2)
                   0.001771 12.7 166.1
    1.8820  16E1(3)
                   0.001619 12.7 166.3
    1.8830  17E1(3)
                   0.001542 12.7 166.4
    1.8840  16E1(2)
                   0.001708 12.7 166.6
    1.8850  16E1(2)
                   0.001672 12.7 166.7
    1.8860  17E1(3)
                   0.001558 12.8 166.9
    1.8870  18E1(3)
                   0.001498 12.8 167.0
    1.8880  16E1(2)
                   0.001715 12.8 167.2
    1.8890  16E1(2)
                   0.001685 12.8 167.3
    1.8900  17E1(3)
                   0.001547 12.8 167.5
    1.8910  16E1(3)
                   0.001626 12.8 167.7
    1.8920  16E1(3)
                   0.001659 12.8 167.8
    1.8930  16E1(2)
                   0.001678 12.8 168.0
    1.8940  16E1(3)
                   0.001616 12.8 168.2
    1.8950  18E1(3)
                   0.001484 12.8 168.4
    1.8960  17E1(3)
                   0.001585 12.8 168.6
    1.8970  18E1(3)
                   0.001503 12.8 168.8
    1.8980  19E1(3)
                   0.001418 12.8 169.0
    1.8990  16E1(3)
                   0.001654 12.9 169.2
    1.9000  14E1(2)
                   0.001846 12.9 169.4
    1.9010  14E1(2)
                   0.001912 12.9 169.6
    1.9020  14E1(2)
                   0.001862 12.9 169.9
    1.9030  20E1(3)
                   0.001362 12.9 170.1
    1.9040  21E1(3)
                   0.001282 12.9 170.3
    1.9050  17E1(3)
                   0.001551 12.9 170.6
    1.9060  17E1(3)
                   0.001584 12.9 170.8
    1.9070  16E1(2)
                   0.001720 12.9 171.1
    1.9080  16E1(2)
                   0.001672 12.9 171.4
    1.9090  16E1(2)
                   0.001697 12.9 171.6
    1.9100  15E1(2)
                   0.001743 12.9 171.9
    1.9110  13E1(2)
                   0.002092 12.9 172.2
    1.9120  16E1(3)
                   0.001638 13.0 172.5
    1.9130  15E1(2)
                   0.001727 13.0 172.8
    1.9140  18E1(3)
                   0.001517 13.0 173.1
    1.9150  20E1(3)
                   0.001365 13.0 173.5
    1.9160  18E1(3)
                   0.001521 13.0 173.8
    1.9170  16E1(2)
                   0.001669 13.0 174.1
    1.9180  19E1(3)
                   0.001378 13.0 174.5
    1.9190  17E1(3)
                   0.001593 13.0 174.9
    1.9200  15E1(2)
                   0.001803 13.0 175.2
    1.9210  17E1(3)
                   0.001551 13.0 175.6
    1.9220  21E1(3)
                   0.001281 13.0 176.0
    1.9230  18E1(3)
                   0.001523 13.0 176.4
    1.9240  16E1(2)
                   0.001688 13.0 176.8
    1.9250  16E1(3)
                   0.001633 13.1 177.3
    1.9260  15E1(2)
                   0.001773 13.1 177.7
    1.9270  18E1(3)
                   0.001513 13.1 178.2
    1.9280  17E1(3)
                   0.001557 13.1 178.6
    1.9290  16E1(2)
                   0.001723 13.1 179.1
    1.9300  16E1(2)
                   0.001716 13.1 179.6
    1.9310  19E1(3)
                   0.001429 13.1 180.1
    1.9320  17E1(3)
                   0.001581 13.1 180.7
    1.9330  18E1(3)
                   0.001520 13.1 181.2
    1.9340  15E1(2)
                   0.001770 13.1 181.8
    1.9350  16E1(2)
                   0.001693 13.1 182.3
    1.9360  20E1(3)
                   0.001373 13.1 182.9
    1.9370  20E1(3)
                   0.001333 13.1 183.6
    1.9380  15E1(2)
                   0.001801 13.2 184.2
    1.9390  17E1(3)
                   0.001545 13.2 184.8
    1.9400  17E1(3)
                   0.001589 13.2 185.5
    1.9410  16E1(2)
                   0.001697 13.2 186.2
    1.9420  17E1(3)
                   0.001601 13.2 186.9
    1.9430  15E1(2)
                   0.001815 13.2 187.7
    1.9440  18E1(3)
                   0.001525 13.2 188.4
    1.9450  20E1(3)
                   0.001307 13.2 189.2
    1.9460  17E1(3)
                   0.001612 13.2 190.1
    1.9470  18E1(3)
                   0.001496 13.2 190.9
    1.9480  18E1(3)
                   0.001518 13.2 191.8
    1.9490  17E1(3)
                   0.001602 13.2 192.7
    1.9500  18E1(3)
                   0.001489 13.2 193.6
    1.9510  19E1(3)
                   0.001367 13.3 194.6
    1.9520  20E1(3)
                   0.001356 13.3 195.6
    1.9530  18E1(3)
                   0.001494 13.3 196.6
    1.9540  19E1(3)
                   0.001424 13.3 197.7
    1.9550  23E1(3)
                   0.001190 13.3 198.8
    1.9560  21E1(3)
                   0.001276 13.3 200.0
    1.9570  18E1(3)
                   0.001456 13.3 201.2
    1.9580  19E1(3)
                   0.001371 13.3 202.4
    1.9590  20E1(3)
                   0.001330 13.3 203.7
    1.9600  21E1(3)
                   0.001275 13.3 205.0
    1.9610  21E1(3)
                   0.001284 13.3 206.4
    1.9620  21E1(3)
                   0.001265 13.3 207.8
    1.9630  23E1(3)
                   0.001166 13.3 209.3
    1.9640  20E1(3)
                   0.001329 13.4 210.9
    1.9650  23E1(3)
                   0.001191 13.4 212.5
    1.9660  25E1(3)
                   0.001045 13.4 214.2
    1.9670  25E1(3)
                   0.001080 13.4 215.9
    1.9680  24E1(3)
                   0.001104 13.4 217.8
    1.9690  21E1(3)
                   0.001279 13.4 219.7
    1.9700  22E1(3)
                   0.001189 13.4 221.6
    1.9710  25E1(3)
                   0.001081 13.4 223.7
    1.9720  19E1(3)
                   0.001422 13.4 225.8
    1.9730  23E1(3)
                   0.001166 13.4 228.1
    1.9740  23E1(3)
                   0.001150 13.4 230.4
    1.9750  21E1(3)
                   0.001281 13.4 232.9
    1.9760  23E1(3)
                   0.001142 13.4 235.4
    1.9770  26E1(3)
                   0.001044 13.5 238.1
    1.9780  26E1(3)
                   0.001033 13.5 240.9
    1.9790  25E1(3)
                   0.001071 13.5 243.9
    1.9800  27E1(3)
                   0.000993 13.5 247.0
    1.9810  26E1(3)
                   0.001038 13.5 250.2
    1.9820  27E1(3)
                   0.000981 13.5 253.6
    1.9830  28E1(3)
                   0.000965 13.5 257.2
    1.9840  24E1(3)
                   0.001125 13.5 260.9
    1.9850  26E1(3)
                   0.001020 13.5 264.9
    1.9860  28E1(3)
                   0.000945 13.5 269.0
    1.9870  30E1(3)
                   0.000887 13.5 273.4
    1.9880  31E1(3)
                   0.000856 13.5 278.0
    1.9890  29E1(3)
                   0.000912 13.5 282.9
    1.9900  31E1(3)
                   0.000850 13.6 288.1
    1.9910  35E1(4)
                   0.000767 14. 294.
    1.9920  34E1(4)
                   0.000794 14. 299.
    1.9930  35E1(4)
                   0.000749 14. 305.
    1.9940  33E1(4)
                   0.000807 14. 312.
    1.9950  32E1(4)
                   0.000838 13.6 318.9
    1.9960  34E1(4)
                   0.000784 14. 326.
    1.9970  35E1(4)
                   0.000760 14. 334.
    1.9980  35E1(4)
                   0.000756 14. 342.
    1.9990  38E1(4)
                   0.000697 14. 351.
    2.0000  43E1(4)
                   0.000622 14. 361.
    2.0010  44E1(3)
                   0.000909 13.6 371.1
    2.0020  46E1(3)
                   0.000884 13.6 382.0
    2.0030  46E1(3)
                   0.000883 13.7 393.8
    2.0040  54E1(4)
                   0.000748 14. 406.
    2.0050  54E1(4)
                   0.000757 14. 420.
    2.0060  57E1(4)
                   0.000716 14. 435.
    2.0070  52E1(4)
                   0.000781 14. 451.
    2.0080  62E1(4)
                   0.000646 14. 468.
    2.0090  64E1(4)
                   0.000632 14. 487.
    2.0100  61E1(4)
                   0.000663 14. 507.
    2.0110  67E1(4)
                   0.000601 14. 530.
    2.0120  70E1(4)
                   0.000575 14. 554.
    2.0130  68E1(4)
                   0.000595 14. 581.
    2.0140  81E1(5)
                   0.000496 14. 610.
    2.0150  85E1(5)
                   0.000475 14. 643.
    2.0160  85E1(5)
                   0.000473 14. 679.
    2.0170  98E1(5)
                   0.000413 14. 718.
    2.0180  109E1(5)
                    0.000372 14. 763.
    2.0190  109E1(5)
                    0.000371 14. 813.
    2.0200  116E1(5)
                    0.0003496 14. 869.
    2.0210  121E1(6)
                    0.0003350 14. 932.
    2.0220  138E1(6)
                    0.0002927 14. 1004.
    2.0230  148E1(6)
                    0.0002731 14. 1087.
    2.0240  162E1(6)
                    0.0002491 14. 1184.
    2.0250  180E1(7)
                    0.0002248 14. 1298.
    2.0260  203E1(7)
                    0.0001989 14. 1434.
    2.0270  238E1(8)
                    0.0001702 14. 1600.
    2.0280  254E1(8)
                    0.0001590 14. 1805.
    2.0290  281E1(8)
                    0.0001434 14. 2060.
    2.0300  331E1(9)
                    0.0001223 14. 2382.
    2.0310  364E1(10)
                    0.0001110 14. 2787.
    2.0320  423E1(10)
                     0.0000956 14. 3298.
    2.0330  481E1(11)
                     0.0000840 14. 3934.
    2.0340  536E1(12)
                     0.0000752 14. 4717.
    2.0350  602E1(12)
                     0.0000671 14. 5663.
    2.0360  682E1(13)
                     0.0000593 14. 6780.
    2.0370  772E1(14)
                     0.0000523 14. 8063.
    2.0380  860E1(15)
                     0.0000469 14. 9483.
    2.0390  940E1(15)
                     0.0000429 14. 10974.
    2.0400  1034E1(16)
                      0.0000391 14. 12415.
    2.0410  1108E1(17)
                      0.0000364 14. 13628.
    2.0420  1154E1(17)
                      0.0000349 14. 14403.
    2.0430  1197E1(17)
                      0.0000336 14. 14571.
    2.0440  1192E1(17)
                      0.0000337 14. 14091.
    2.0450  1177E1(17)
                      0.0000342 14. 13076.
    2.0460  1115E1(17)
                      0.0000360 14. 11726.
    2.0470  1052E1(16)
                      0.0000382 14. 10243.
    2.0480  958E1(16)
                     0.0000419 14. 8777.
    2.0490  844E1(15)
                     0.0000475 14. 7420.
    2.0500  784E1(14)
                     0.0000513 14. 6218.
    2.0510  651E1(13)
                     0.0000617 14. 5187.
    2.0520  568E1(12)
                     0.0000707 14. 4324.
    2.0530  479E1(11)
                     0.0000838 14. 3617.
    2.0540  410E1(10)
                     0.0000979 14. 3047.
    2.0550  358E1(9)
                    0.0001124 14. 2593.
    2.0560  310E1(9)
                    0.0001300 14. 2234.
    2.0570  257E1(8)
                    0.0001567 14. 1950.
    2.0580  230E1(8)
                    0.0001742 14. 1725.
    2.0590  213E1(7)
                    0.0001885 14. 1545.
    2.0600  183E1(7)
                    0.0002196 14. 1400.
    2.0610  167E1(7)
                    0.0002403 14. 1282.
    2.0620  152E1(6)
                    0.0002653 14. 1186.
    2.0630  140E1(6)
                    0.0002875 14. 1107.
    2.0640  130E1(6)
                    0.0003084 14. 1044.
    2.0650  121E1(6)
                    0.0003316 14. 994.
    2.0660  106E1(5)
                    0.000380 14. 956.
    2.0670  95E1(5)
                   0.000425 14. 930.
    2.0680  89E1(5)
                   0.000453 14. 914.
    2.0690  84E1(5)
                   0.000481 14. 908.
    2.0700  80E1(5)
                   0.000504 14. 909.
    2.0710  75E1(4)
                   0.000540 14. 916.
    2.0720  73E1(4)
                   0.000553 14. 922.
    2.0730  69E1(4)
                   0.000581 14. 923.
    2.0740  67E1(4)
                   0.000600 14. 913.
    2.0750  63E1(4)
                   0.000644 14. 886.
    2.0760  57E1(4)
                   0.000702 14. 845.
    2.0770  56E1(4)
                   0.000715 14. 792.
    2.0780  53E1(4)
                   0.000766 14. 735.
    2.0790  44E1(3)
                   0.000928 14.2 677.9
    2.0800  47E1(3)
                   0.000853 14.2 624.2
    2.0810  53E1(4)
                   0.000763 14. 575.
    2.0820  43E1(3)
                   0.000931 14.3 532.5
    2.0830  40E1(3)
                   0.001006 14.3 495.3
    2.0840  43E1(3)
                   0.000937 14.3 463.5
    2.0850  40E1(3)
                   0.001019 14.3 436.5
    2.0860  37E1(3)
                   0.001077 14.3 413.7
    2.0870  35E1(3)
                   0.001146 14.3 394.3
    2.0880  40E1(3)
                   0.001021 14.3 377.6
    2.0890  38E1(3)
                   0.001070 14.3 363.3
    2.0900  35E1(3)
                   0.001144 14.3 350.7
    2.0910  36E1(3)
                   0.001123 14.3 339.5
    2.0920  41E1(3)
                   0.000997 14.3 329.4
    2.0930  39E1(3)
                   0.001039 14.3 320.3
    2.0940  32E1(3)
                   0.001277 14.3 312.0
    2.0950  28E1(3)
                   0.001426 14.4 304.3
    2.0960  30E1(3)
                   0.001353 14.4 297.2
    2.0970  31E1(3)
                   0.001308 14.4 290.5
    2.0980  32E1(3)
                   0.001264 14.4 284.4
    2.0990  30E1(3)
                   0.001368 14.4 278.6
    2.1000  32E1(3)
                   0.001266 14.4 273.2
    2.1010  32E1(3)
                   0.001254 14.4 268.1
    2.1020  28E1(3)
                   0.001421 14.4 263.3
    2.1030  26E1(3)
                   0.001540 14.4 258.8
    2.1040  24E1(2)
                   0.001678 14.4 254.5
    2.1050  20E1(2)
                   0.002009 14.4 250.5
    2.1060  24E1(2)
                   0.001678 14.4 246.6
    2.1070  28E1(3)
                   0.001469 14.4 243.0
    2.1080  27E1(3)
                   0.001494 14.4 239.5
    2.1090  23E1(2)
                   0.001784 14.5 236.3
    2.1100  25E1(3)
                   0.001630 14.5 233.1
    2.1110  22E1(2)
                   0.001814 14.5 230.2
    2.1120  22E1(2)
                   0.001828 14.5 227.3
    2.1130  27E1(3)
                   0.001475 14.5 224.6
    2.1140  25E1(3)
                   0.001645 14.5 222.0
    2.1150  22E1(2)
                   0.001860 14.5 219.5
    2.1160  22E1(2)
                   0.001840 14.5 217.2
    2.1170  19E1(2)
                   0.002099 14.5 214.9
    2.1180  19E1(2)
                   0.002138 14.5 212.7
    2.1190  19E1(2)
                   0.002134 14.5 210.6
    2.1200  18E1(2)
                   0.002218 14.5 208.6
    2.1210  20E1(2)
                   0.002048 14.5 206.7
    2.1220  20E1(2)
                   0.002061 14.6 204.8
    2.1230  19E1(2)
                   0.002144 14.6 203.1
    2.1240  18E1(2)
                   0.002242 14.6 201.3
    2.1250  20E1(2)
                   0.001996 14.6 199.7
    2.1260  19E1(2)
                   0.002089 14.6 198.1
    2.1270  19E1(2)
                   0.002097 14.6 196.6
    2.1280  17E1(2)
                   0.002357 14.6 195.1
    2.1290  17E1(2)
                   0.002346 14.6 193.6
    2.1300  18E1(2)
                   0.002243 14.6 192.3
    2.1310  17E1(2)
                   0.002442 14.6 190.9
    2.1320  18E1(2)
                   0.002270 14.6 189.6
    2.1330  16E1(2)
                   0.002474 14.6 188.4
    2.1340  17E1(2)
                   0.002385 14.6 187.2
    2.1350 147(19) 0.002754 14.7 186.0
    2.1360 149(19) 0.002703 14.7 184.9
    2.1370 142(19) 0.002843 14.7 183.8
    2.1380 142(19) 0.002842 14.7 182.7
    2.1390 147(19) 0.002742 14.7 181.7
    2.1400  16E1(2)
                   0.002590 14.7 180.7
    2.1410 145(19) 0.002794 14.7 179.7
    2.1420 149(19) 0.002705 14.7 178.8
    2.1430 146(19) 0.002776 14.7 177.9
    2.1440  16E1(2)
                   0.002610 14.7 177.0
    2.1450  16E1(2)
                   0.002538 14.7 176.1
    2.1460  17E1(2)
                   0.002374 14.7 175.3
    2.1470  17E1(2)
                   0.002379 14.7 174.5
    2.1480 151(19) 0.002680 14.8 173.7
    2.1490 145(19) 0.002789 14.8 172.9
    2.1500 132(18) 0.003057 14.8 172.1
    2.1510  16E1(2)
                   0.002515 14.8 171.4
    2.1520  17E1(2)
                   0.002440 14.8 170.7
    2.1530 126(18) 0.003211 14.8 170.0
    2.1540 129(18) 0.003162 14.8 169.3
    2.1550 152(19) 0.002663 14.8 168.7
    2.1560  18E1(2)
                   0.002278 14.8 168.0
    2.1570 148(19) 0.002734 14.8 167.4
    2.1580  16E1(2)
                   0.002497 14.8 166.8
    2.1590 129(18) 0.003138 14.8 166.2
    2.1600 132(18) 0.003062 14.8 165.6
    2.1610 132(18) 0.003046 14.8 165.0
    2.1620 130(18) 0.003097 14.9 164.5
    2.1630 153(19) 0.002644 14.9 164.0
    2.1640 142(19) 0.002836 14.9 163.4
    2.1650 139(19) 0.002919 14.9 162.9
    2.1660  18E1(2)
                   0.002309 14.9 162.4
    2.1670 127(18) 0.003188 14.9 161.9
    2.1680 134(18) 0.003005 14.9 161.4
    2.1690 134(18) 0.003012 14.9 160.9
    2.1700 135(18) 0.002990 14.9 160.5
    2.1710  16E1(2)
                   0.002535 14.9 160.0
    2.1720  17E1(2)
                   0.002414 14.9 159.6
    2.1730  18E1(2)
                   0.002342 14.9 159.1
    2.1740 147(19) 0.002779 14.9 158.7
    2.1750 151(19) 0.002672 15.0 158.3
    2.1760 153(19) 0.002633 15.0 157.9
    2.1770 126(18) 0.003196 15.0 157.5
    2.1780 132(18) 0.003064 15.0 157.1
    2.1790 153(19) 0.002643 15.0 156.7
    2.1800 139(19) 0.002911 15.0 156.3
    2.1810 148(19) 0.002750 15.0 156.0
    2.1820 148(19) 0.002739 15.0 155.6
    2.1830 124(17) 0.003283 15.0 155.2
    2.1840 142(19) 0.002839 15.0 154.9
    2.1850  16E1(2)
                   0.002588 15.0 154.6
    2.1860  16E1(2)
                   0.002595 15.0 154.2
    2.1870 143(19) 0.002842 15.0 153.9
    2.1880 111(17) 0.00362 15.1 153.6
    2.1890 115(17) 0.00351 15.1 153.2
    2.1900 129(18) 0.003131 15.1 152.9
    2.1910 148(19) 0.002728 15.1 152.6
    2.1920 139(19) 0.002895 15.1 152.3
    2.1930 145(19) 0.002780 15.1 152.0
    2.1940 134(18) 0.002991 15.1 151.7
    2.1950 137(18) 0.002955 15.1 151.4
    2.1960 125(18) 0.003225 15.1 151.2
    2.1970 132(18) 0.003080 15.1 150.9
    2.1980 127(18) 0.003204 15.1 150.6
    2.1990 153(19) 0.002637 15.1 150.3
    2.2000  16E1(2)
                   0.002518 15.1 150.1
    2.2010 154(19) 0.002632 15.2 149.8
    2.2020 123(17) 0.003339 15.2 149.6
    2.2030 141(19) 0.002862 15.2 149.3
    2.2040 141(19) 0.002877 15.2 149.1
    2.2050 119(17) 0.003462 15.2 148.8
    2.2060  16E1(2)
                   0.002576 15.2 148.6
    2.2070 142(19) 0.002852 15.2 148.3
    2.2080 137(18) 0.002944 15.2 148.1
    2.2090 127(18) 0.003171 15.2 147.9
    2.2100 117(17) 0.003452 15.2 147.6
    2.2110 129(18) 0.003120 15.2 147.4
    2.2120 133(18) 0.003048 15.2 147.2
    2.2130 105(16) 0.00384 15.2 147.0
    2.2140 114(17) 0.00354 15.2 146.8
    2.2150 136(18) 0.002977 15.3 146.6
    2.2160 131(18) 0.003097 15.3 146.3
    2.2170 141(19) 0.002877 15.3 146.1
    2.2180  17E1(2)
                   0.002450 15.3 145.9
    2.2190 143(19) 0.002828 15.3 145.7
    2.2200 150(19) 0.002700 15.3 145.5
    2.2210 133(18) 0.003028 15.3 145.3
    2.2220  17E1(2)
                   0.002412 15.3 145.2
    2.2230 133(18) 0.003039 15.3 145.0
    2.2240  16E1(2)
                   0.002517 15.3 144.8
    2.2250 153(19) 0.002645 15.3 144.6
    2.2260 127(18) 0.003213 15.3 144.4
    2.2270 141(19) 0.002876 15.3 144.2
    2.2280 126(18) 0.003219 15.4 144.1
    2.2290 125(18) 0.003219 15.4 143.9
    2.2300 142(19) 0.002846 15.4 143.7
    2.2310 140(19) 0.002890 15.4 143.5
    2.2320 125(18) 0.003224 15.4 143.4
    2.2330  17E1(2)
                   0.002403 15.4 143.2
    2.2340 147(19) 0.002754 15.4 143.0
    2.2350 146(19) 0.002774 15.4 142.9
    2.2360 130(18) 0.003111 15.4 142.7
    2.2370 135(18) 0.003001 15.4 142.5
    2.2380 127(18) 0.003167 15.4 142.4
    2.2390 130(18) 0.003088 15.4 142.2
    2.2400 121(17) 0.003325 15.4 142.1
    2.2410 114(17) 0.00355 15.5 141.9
    2.2420 116(17) 0.003467 15.5 141.8
    2.2430  16E1(2)
                   0.002556 15.5 141.6
    2.2440 152(19) 0.002666 15.5 141.5
    2.2450 153(19) 0.002686 15.5 141.3
    2.2460 124(17) 0.003303 15.5 141.2
    2.2470 113(17) 0.00361 15.5 141.0
    2.2480 132(18) 0.003056 15.5 140.9
    2.2490 122(17) 0.003319 15.5 140.8
    2.2500 122(17) 0.003368 15.5 140.6
    2.2510 116(17) 0.00355 15.5 140.5
    2.2520 86(15) 0.00471 15.5 140.4
    2.2530 116(17) 0.00355 15.5 140.2
    2.2540 139(18) 0.002930 15.6 140.2
    2.2550 119(17) 0.003376 15.6 140.1
    2.2560 130(18) 0.003102 15.6 139.9
    2.2570 113(17) 0.00359 15.6 139.8
    2.2580 130(18) 0.003097 15.6 139.7
    2.2590 108(16) 0.00375 15.6 139.6
    2.2600 121(17) 0.003344 15.6 139.4
    2.2610 117(17) 0.003434 15.6 139.3
    2.2620 133(18) 0.003045 15.6 139.2
    2.2630 135(18) 0.002975 15.6 139.1
    2.2640 118(17) 0.003426 15.6 139.0
    2.2650 122(17) 0.003342 15.6 138.8
    2.2660 107(16) 0.00382 15.6 138.7
    2.2670 100(16) 0.00403 15.6 138.6
    2.2680 134(18) 0.003034 15.7 138.5
    2.2690  15E1(2)
                   0.002626 15.7 138.4
    2.2700 116(17) 0.003480 15.7 138.3
    2.2710 140(19) 0.002895 15.7 138.1
    2.2720 145(19) 0.002793 15.7 138.0
    2.2730 109(16) 0.00372 15.7 137.9
    2.2740 123(17) 0.003287 15.7 137.8
    2.2750 111(17) 0.00366 15.7 137.7
    2.2760 101(16) 0.00403 15.7 137.6
    2.2770 132(18) 0.003091 15.7 137.5
    2.2780 129(18) 0.003134 15.7 137.4
    2.2790 134(18) 0.003034 15.7 137.3
    2.2800  16E1(2)
                   0.002555 15.7 137.2
    2.2810 130(18) 0.003112 15.8 137.1
    2.2820 117(17) 0.003444 15.8 137.0
    2.2830 122(17) 0.003328 15.8 136.9
    2.2840 123(17) 0.003285 15.8 136.8
    2.2850 126(18) 0.003207 15.8 136.7
    2.2860 129(18) 0.003157 15.8 136.6
    2.2870 127(18) 0.003198 15.8 136.5
    2.2880 103(16) 0.00394 15.8 136.4
    2.2890 117(17) 0.003457 15.8 136.3
    2.2900 120(17) 0.003359 15.8 136.2
    2.2910 119(17) 0.003383 15.8 136.1
    2.2920 116(17) 0.003497 15.8 136.0
    2.2930 114(17) 0.00354 15.8 135.9
    2.2940 128(18) 0.003141 15.9 129.4
    2.2950 129(18) 0.003151 15.9 129.4
    2.2960 111(17) 0.00364 15.9 129.4
    2.2970 111(17) 0.00364 15.9 129.3
    2.2980 95(15) 0.00425 15.9 129.3
    2.2990 116(17) 0.003496 15.9 129.2
    2.3000 93(15) 0.00439 15.9 129.2
    2.3010 98(16) 0.00413 15.9 129.2
    2.3020 115(17) 0.00355 15.9 129.1
    2.3030 106(16) 0.00381 15.9 129.1
    2.3040 83(14) 0.00489 15.9 129.0
    2.3050 109(16) 0.00377 15.9 129.0
    2.3060 120(17) 0.003368 15.9 128.9
    2.3070 141(19) 0.002880 15.9 128.9
    2.3080 134(18) 0.003014 16.0 128.9
    2.3090 116(17) 0.003495 16.0 128.8
    2.3100 131(18) 0.003094 16.0 128.8
    2.3110 138(18) 0.002925 16.0 128.7
    2.3120 139(19) 0.002896 16.0 128.7
    2.3130 133(18) 0.003062 16.0 128.7
    2.3140 133(18) 0.003073 16.0 128.6
    2.3150 147(19) 0.002766 16.0 128.6
    2.3160 137(18) 0.002949 16.0 128.6
    2.3170 105(16) 0.00388 16.0 128.5
    2.3180 105(16) 0.00387 16.0 128.5
    2.3190 118(17) 0.003427 16.0 128.4
    2.3200 141(19) 0.002883 16.0 128.4
    2.3210 125(17) 0.003270 16.1 128.4
    2.3220 116(17) 0.00351 16.1 128.3
    2.3230 148(19) 0.002736 16.1 128.3
    2.3240 122(17) 0.003338 16.1 128.2
    2.3250 97(15) 0.00420 16.1 128.2
    2.3260 109(16) 0.00373 16.1 128.0
    2.3270 113(17) 0.00358 16.1 128.0
    2.3280 111(17) 0.00364 16.1 127.9
    2.3290 131(18) 0.003078 16.1 127.9
    2.3300 120(17) 0.003352 16.1 127.9
    2.3310 117(17) 0.003473 16.1 127.8
    2.3320 96(15) 0.00421 16.1 127.8
    2.3330 134(18) 0.003026 16.1 127.8
    2.3340 127(18) 0.003216 16.2 127.7
    2.3350 145(19) 0.002785 16.2 127.7
    2.3360 121(17) 0.003345 16.2 127.6
    2.3370 129(18) 0.003152 16.2 127.6
    2.3380 125(18) 0.003243 16.2 127.6
    2.3390 138(18) 0.002938 16.2 127.5
    2.3400 117(17) 0.003476 16.2 127.5
    2.3410 122(17) 0.003323 16.2 127.5
    2.3420 119(17) 0.003402 16.2 127.4
    2.3430 95(15) 0.00423 16.2 127.4
    2.3440 122(17) 0.003330 16.2 127.4
    2.3450 119(17) 0.003418 16.2 127.3
    2.3460 116(17) 0.00357 16.2 127.3
    2.3470  16E1(2)
                   0.002582 16.2 127.3
    2.3480 121(17) 0.003375 16.3 127.2
    2.3490 106(16) 0.00386 16.3 127.2
    2.3500 132(18) 0.003062 16.3 127.2
    2.3510 125(18) 0.003254 16.3 127.1
    2.3520 111(17) 0.00365 16.3 127.1
    2.3530 121(17) 0.003370 16.3 127.1
    2.3540  16E1(2)
                   0.002584 16.3 127.0
    2.3550 135(18) 0.003041 16.3 127.0
    2.3560 136(18) 0.002991 16.3 127.0
    2.3570 102(16) 0.00400 16.3 126.9
    2.3580 129(18) 0.003134 16.3 126.9
    2.3590 125(18) 0.003218 16.3 126.9
    2.3600 113(17) 0.00357 16.3 126.8
    2.3610 116(17) 0.003479 16.4 126.8
    2.3620 114(17) 0.00354 16.4 126.8
    2.3630 126(18) 0.003207 16.4 126.7
    2.3640 133(18) 0.003037 16.4 126.7
    2.3650 138(18) 0.002950 16.4 126.7
    2.3660 98(16) 0.00416 16.4 126.6
    2.3670 129(18) 0.003150 16.4 126.6
    2.3680 126(18) 0.003216 16.4 126.6
    2.3690 128(18) 0.003186 16.4 126.5
    2.3700 130(18) 0.003141 16.4 126.5
    2.3710 105(16) 0.00387 16.4 126.5
    2.3720 112(17) 0.00359 16.4 126.4
    2.3730 125(18) 0.003224 16.4 126.4
    2.3740 99(16) 0.00411 16.4 126.4
    2.3750 105(16) 0.00389 16.5 126.4
    2.3760 109(16) 0.00371 16.5 126.3
    2.3770 108(16) 0.00378 16.5 126.3
    2.3780 99(16) 0.00414 16.5 126.3
    2.3790 126(18) 0.003217 16.5 126.2
    2.3800 143(19) 0.002834 16.5 126.2
    2.3810 110(16) 0.00378 16.5 126.2
    2.3820 113(17) 0.00357 16.5 126.2
    2.3830 133(18) 0.003053 16.5 126.1
    2.3840 145(19) 0.002805 16.5 126.1
    2.3850 110(16) 0.00368 16.5 126.1
    2.3860 112(17) 0.00363 16.5 126.0
    2.3870 114(17) 0.00355 16.5 126.0
    2.3880 104(16) 0.00392 16.6 126.0
    2.3890 109(16) 0.00373 16.6 126.0
    2.3900 130(18) 0.003107 16.6 125.9
    2.3910 137(18) 0.002940 16.6 125.9
    2.3920 115(17) 0.00352 16.6 125.9
    2.3930 124(18) 0.003246 16.6 125.9
    2.3940 124(17) 0.003278 16.6 125.8
    2.3950 133(18) 0.003076 16.6 125.8
    2.3960 130(18) 0.003116 16.6 125.8
    2.3970 133(18) 0.003052 16.6 125.8
    2.3980 111(17) 0.00365 16.6 125.7
    2.3990 111(17) 0.00362 16.6 125.7
    2.4000 122(17) 0.003309 16.6 125.7
    2.4010 129(18) 0.003153 16.7 125.7
    2.4020 113(17) 0.00361 16.7 125.7
    2.4030 111(17) 0.00363 16.7 125.6
    2.4040 114(17) 0.00357 16.7 125.6
    2.4050 142(19) 0.002856 16.7 125.6
    2.4060 118(17) 0.003488 16.7 125.6
    2.4070 105(16) 0.00392 16.7 125.6
    2.4080 117(17) 0.003440 16.7 125.5
    2.4090 121(17) 0.003341 16.7 125.5
    2.4100 129(18) 0.003147 16.7 125.5
    2.4110 125(18) 0.003244 16.7 125.5
    2.4120 114(17) 0.00354 16.7 125.5
    2.4130 121(17) 0.003316 16.7 125.4
    2.4140 143(19) 0.002869 16.7 125.4
    2.4150 121(17) 0.003344 16.8 125.4
    2.4160 139(18) 0.002929 16.8 125.4
    2.4170 110(16) 0.00370 16.8 125.4
    2.4180 107(16) 0.00377 16.8 125.4
    2.4190 127(18) 0.003197 16.8 125.4
    2.4200 105(16) 0.00391 16.8 125.4
    2.4210 107(16) 0.00385 16.8 125.3
    2.4220 125(18) 0.003218 16.8 125.3
    2.4230 122(17) 0.003324 16.8 125.3
    2.4240 143(19) 0.002850 16.8 125.3
    2.4250 121(17) 0.003355 16.8 125.3
    2.4260 143(19) 0.002821 16.8 125.3
    2.4270 145(19) 0.002794 16.8 125.3
    2.4280 119(17) 0.003404 16.9 125.3
    2.4290 133(18) 0.003062 16.9 125.3
    2.4300 130(18) 0.003125 16.9 125.3
    2.4310 126(18) 0.003203 16.9 125.3
    2.4320 116(17) 0.00351 16.9 125.3
    2.4330 103(16) 0.00397 16.9 125.3
    2.4340 108(16) 0.00381 16.9 125.3
    2.4350  16E1(2)
                   0.002583 16.9 125.3
    2.4360 137(18) 0.002944 16.9 125.3
    2.4370 130(18) 0.003108 16.9 125.4
    2.4380 125(18) 0.003236 16.9 125.4
    2.4390 115(17) 0.00353 16.9 125.4
    2.4400 112(17) 0.00363 16.9 125.4
    2.4410 124(17) 0.003274 16.9 125.4
    2.4420 97(16) 0.00416 17.0 125.5
    2.4430 136(18) 0.002986 17.0 125.5
    2.4440 119(17) 0.003402 17.0 125.5
    2.4450 117(17) 0.003450 17.0 125.5
    2.4460 122(17) 0.003306 17.0 125.6
    2.4470 142(19) 0.002854 17.0 125.6
    2.4480 139(19) 0.002898 17.0 125.7
    2.4490 127(18) 0.003183 17.0 125.7
    2.4500 149(19) 0.002729 17.0 125.8
    2.4510 145(19) 0.002844 17.0 125.8
    2.4520 123(17) 0.003284 17.0 125.9
    2.4530 123(17) 0.003317 17.0 125.9
    2.4540 105(16) 0.00390 17.0 126.0
    2.4550 136(18) 0.002996 17.1 126.1
    2.4560 145(19) 0.002828 17.1 126.2
    2.4570 122(17) 0.003342 17.1 126.3
    2.4580 119(17) 0.003457 17.1 126.4
    2.4590 143(19) 0.002856 17.1 126.5
    2.4600 133(18) 0.003050 17.1 126.6
    2.4610 118(17) 0.003427 17.1 126.7
    2.4620 128(18) 0.003159 17.1 126.8
    2.4630 130(18) 0.003092 17.1 127.0
    2.4640  16E1(2)
                   0.002544 17.1 127.1
    2.4650  16E1(2)
                   0.002616 17.1 127.3
    2.4660 150(19) 0.002704 17.1 127.5
    2.4670  17E1(2)
                   0.002358 17.1 127.7
    2.4680 148(19) 0.002739 17.2 127.9
    2.4690 140(19) 0.002871 17.2 128.1
    2.4700 137(18) 0.002947 17.2 128.4
    2.4710 151(19) 0.002665 17.2 128.7
    2.4720 134(18) 0.003042 17.2 129.0
    2.4730 128(18) 0.003142 17.2 129.3
    2.4740 131(18) 0.003074 17.2 129.7
    2.4750 152(19) 0.002677 17.2 130.1
    2.4760  16E1(2)
                   0.002590 17.2 130.5
    2.4770 124(17) 0.003273 17.2 131.0
    2.4780 135(18) 0.003026 17.2 131.6
    2.4790  16E1(2)
                   0.002587 17.2 132.2
    2.4800 153(19) 0.002649 17.2 132.8
    2.4810  18E1(2)
                   0.002293 17.2 133.6
    2.4820 146(19) 0.002804 17.3 134.4
    2.4830  16E1(2)
                   0.002584 17.3 135.4
    2.4840 142(19) 0.002868 17.3 136.5
    2.4850 152(19) 0.002665 17.3 137.7
    2.4860  16E1(2)
                   0.002593 17.3 139.2
    2.4870  17E1(2)
                   0.002412 17.3 140.9
    2.4880  17E1(2)
                   0.002388 17.3 142.8
    2.4890 156(19) 0.002638 17.3 145.1
    2.4900 125(17) 0.003309 17.3 147.8
    2.4910  18E1(2)
                   0.002270 17.3 151.0
    2.4920  17E1(2)
                   0.002438 17.3 154.8
    2.4930  18E1(2)
                   0.002224 17.3 159.2
    2.4940  19E1(2)
                   0.002196 17.3 164.3
    2.4950  22E1(2)
                   0.001883 17.4 170.2
    2.4960 154(19) 0.002630 17.4 177.1
    2.4970  18E1(2)
                   0.002287 17.4 184.9
    2.4980  21E1(2)
                   0.001911 17.4 193.6
    2.4990  23E1(2)
                   0.001730 17.4 203.3
    2.5000  22E1(2)
                   0.001870 17.4 213.7
    2.5010  23E1(2)
                   0.001793 17.4 224.6
    2.5020  25E1(3)
                   0.001608 17.4 235.5
    2.5030  24E1(2)
                   0.001689 17.4 245.6
    2.5040  23E1(2)
                   0.001766 17.4 254.0
    2.5050  25E1(3)
                   0.001609 17.4 259.8
    2.5060  26E1(3)
                   0.001534 17.4 262.1
    2.5070  25E1(3)
                   0.001616 17.4 260.5
    2.5080  23E1(2)
                   0.001740 17.4 255.4
    2.5090  26E1(3)
                   0.001554 17.5 247.4
    2.5100  24E1(2)
                   0.001694 17.5 237.6
    2.5110  27E1(3)
                   0.001520 17.5 226.7
    2.5120  23E1(2)
                   0.001757 17.5 215.7
    2.5130  24E1(2)
                   0.001669 17.5 205.1
    2.5140  30E1(3)
                   0.001363 17.5 195.2
    2.5150  30E1(3)
                   0.001351 17.5 186.2
    2.5160  28E1(3)
                   0.001462 17.5 178.1
    2.5170  23E1(2)
                   0.001723 17.5 171.0
    2.5180  24E1(3)
                   0.001653 17.5 164.8
    2.5190  24E1(3)
                   0.001663 17.5 159.5
    2.5200  27E1(3)
                   0.001511 17.5 154.9
    2.5210  26E1(3)
                   0.001566 17.5 150.9
    2.5220  22E1(2)
                   0.001867 17.6 147.6
    2.5230  23E1(2)
                   0.001750 17.6 144.7
    2.5240  21E1(2)
                   0.001906 17.6 142.3
    2.5250  19E1(2)
                   0.002104 17.6 140.2
    2.5260  21E1(2)
                   0.001958 17.6 138.4
    2.5270  22E1(2)
                   0.001850 17.6 136.8
    2.5280  17E1(2)
                   0.002328 17.6 135.5
    2.5290  19E1(2)
                   0.002159 17.6 134.3
    2.5300  19E1(2)
                   0.002180 17.6 133.3
    2.5310  16E1(2)
                   0.002463 17.6 132.3
    2.5320  16E1(2)
                   0.002604 17.6 131.5
    2.5330  17E1(2)
                   0.002363 17.6 130.8
    2.5340  18E1(2)
                   0.002287 17.6 130.1
    2.5350  18E1(2)
                   0.002218 17.6 129.5
    2.5360 150(19) 0.002701 17.7 128.9
    2.5370 143(19) 0.002818 17.7 128.4
    2.5380 144(19) 0.002795 17.7 127.9
    2.5390  16E1(2)
                   0.002505 17.7 127.5
    2.5400 143(19) 0.002829 17.7 127.1
    2.5410 141(19) 0.002883 17.7 126.7
    2.5420  17E1(2)
                   0.002456 17.7 126.4
    2.5430  17E1(2)
                   0.002383 17.7 126.1
    2.5440  16E1(2)
                   0.002601 17.7 125.8
    2.5450 139(19) 0.002897 17.7 125.5
    2.5460 144(19) 0.002818 17.7 125.2
    2.5470 150(19) 0.002696 17.7 125.0
    2.5480  15E1(2)
                   0.002623 17.7 124.8
    2.5490  16E1(2)
                   0.002527 17.8 124.6
    2.5500 146(19) 0.002773 17.8 124.4
    2.5510 152(19) 0.002657 17.8 124.2
    2.5520 140(19) 0.002889 17.8 124.0
    2.5530 109(16) 0.00373 17.8 123.8
    2.5540 134(18) 0.003001 17.8 123.6
    2.5550 128(18) 0.003165 17.8 123.5
    2.5560 136(18) 0.002976 17.8 123.3
    2.5570  16E1(2)
                   0.002587 17.8 123.2
    2.5580 144(19) 0.002801 17.8 123.1
    2.5590 118(17) 0.003427 17.8 122.9
    2.5600 124(17) 0.003299 17.8 122.8
    2.5610 104(16) 0.00388 17.8 122.7
    2.5620 131(18) 0.003106 17.8 122.6
    2.5630 134(18) 0.003010 17.9 122.5
    2.5640 148(19) 0.002745 17.9 122.4
    2.5650 114(17) 0.00356 17.9 122.3
    2.5660 110(16) 0.00367 17.9 122.2
    2.5670 108(16) 0.00377 17.9 122.1
    2.5680 128(18) 0.003169 17.9 122.0
    2.5690 108(16) 0.00376 17.9 121.9
    2.5700 142(19) 0.002891 17.9 121.8
    2.5710 120(17) 0.003403 17.9 121.7
    2.5720 119(17) 0.003386 17.9 121.7
    2.5730 132(18) 0.003039 17.9 121.6
    2.5740 134(18) 0.003022 17.9 121.5
    2.5750 120(17) 0.003378 17.9 121.4
    2.5760 123(17) 0.003293 18.0 121.4
    2.5770 126(18) 0.003194 18.0 121.3
    2.5780 117(17) 0.003462 18.0 121.2
    2.5790 94(15) 0.00430 18.0 121.2
    2.5800 117(17) 0.003486 18.0 121.1
    2.5810 130(18) 0.003113 18.0 121.0
    2.5820 126(18) 0.003191 18.0 121.0
    2.5830 131(18) 0.003066 18.0 120.9
    2.5840 121(17) 0.003341 18.0 120.9
    2.5850 140(18) 0.002946 18.0 120.8
    2.5860 151(19) 0.002689 18.0 120.8
    2.5870 120(17) 0.003396 18.0 120.7
    2.5880 104(16) 0.00393 18.0 120.7
    2.5890 117(17) 0.003454 18.0 120.6
    2.5900 100(16) 0.00407 18.1 120.6
    2.5910 112(17) 0.00361 18.1 120.5
    2.5920 112(17) 0.00360 18.1 120.5
    2.5930 128(18) 0.003148 18.1 120.4
    2.5940 132(18) 0.003076 18.1 120.4
    2.5950 112(17) 0.00361 18.1 120.3
    2.5960 110(16) 0.00368 18.1 120.3
    2.5970 140(19) 0.002905 18.1 120.2
    2.5980 114(17) 0.00355 18.1 120.2
    2.5990 128(18) 0.003171 18.1 120.2
    2.6000 139(18) 0.002925 18.1 120.1
    2.6010 118(17) 0.003433 18.1 120.1
    2.6020 139(18) 0.002935 18.1 120.0
    2.6030 100(16) 0.00410 18.1 120.0
    2.6040 140(19) 0.002897 18.2 120.0
    2.6050  16E1(2)
                   0.002548 18.2 119.9
    2.6060 136(18) 0.002982 18.2 119.9
    2.6070 97(15) 0.00418 18.2 119.8
    2.6080 84(14) 0.00483 18.2 119.8
    2.6090 121(17) 0.003371 18.2 119.8
    2.6100 118(17) 0.003445 18.2 119.7
    2.6110 130(18) 0.003111 18.2 119.7
    2.6120 133(18) 0.003046 18.2 119.7
    2.6130 150(19) 0.002713 18.2 119.6
    2.6140 129(18) 0.003147 18.2 119.6
    2.6150 130(18) 0.003171 18.2 119.6
    2.6160 116(17) 0.003484 18.2 119.5
    2.6170 107(16) 0.00380 18.3 119.5
    2.6180 140(19) 0.002893 18.3 119.5
    2.6190 122(17) 0.003299 18.3 119.4
    2.6200 99(16) 0.00412 18.3 119.4
    2.6210 81(14) 0.00502 18.3 119.4
    2.6220 87(15) 0.00468 18.3 119.3
    2.6230 84(14) 0.00482 18.3 119.3
    2.6240 83(14) 0.00492 18.3 119.3
    2.6250 98(16) 0.00408 18.3 119.2
    2.6260 106(16) 0.00380 18.3 119.2
    2.6270 105(16) 0.00384 18.3 119.2
    2.6280 100(16) 0.00410 18.3 119.2
    2.6290 105(16) 0.00393 18.3 119.1
    2.6300 110(16) 0.00371 18.3 119.1
    2.6310 100(16) 0.00402 18.4 119.1
    2.6320 116(17) 0.003479 18.4 119.0
    2.6330 128(18) 0.003153 18.4 119.0
    2.6340 139(18) 0.002927 18.4 119.0
    2.6350 115(17) 0.00353 18.4 119.0
    2.6360 112(17) 0.00360 18.4 118.9
    2.6370 88(15) 0.00458 18.4 118.9
    2.6380 111(17) 0.00366 18.4 118.9
    2.6390 125(18) 0.003230 18.4 118.8
    2.6400 103(16) 0.00395 18.4 118.8
    2.6410 108(16) 0.00375 18.4 118.8
    2.6420 120(17) 0.003355 18.4 118.8
    2.6430 124(18) 0.003238 18.4 118.7
    2.6440 129(18) 0.003150 18.5 118.7
    2.6450 124(17) 0.003298 18.5 118.7
    2.6460 111(16) 0.00368 18.5 118.7
    2.6470 116(17) 0.003491 18.5 118.6
    2.6480 117(17) 0.003469 18.5 118.6
    2.6490 91(15) 0.00449 18.5 118.6
    2.6500 110(16) 0.00368 18.5 118.6
    2.6510 124(17) 0.003294 18.5 118.5
    2.6520 108(16) 0.00377 18.5 118.5
    2.6530 118(17) 0.003405 18.5 118.5
    2.6540 121(17) 0.003354 18.5 118.5
    2.6550 133(18) 0.003043 18.5 118.4
    2.6560 120(17) 0.003415 18.5 118.4
    2.6570 88(15) 0.00473 18.5 118.4
    2.6580 125(18) 0.003228 18.6 118.4
    2.6590 119(17) 0.003376 18.6 118.4
    2.6600 110(16) 0.00369 18.6 118.3
    2.6610 96(15) 0.00423 18.6 118.3
    2.6620 94(15) 0.00432 18.6 118.3
    2.6630 118(17) 0.003449 18.6 118.3
    2.6640 103(16) 0.00396 18.6 118.2
    2.6650 129(18) 0.003205 18.6 118.2
    2.6660 123(17) 0.003295 18.6 118.2
    2.6670 116(17) 0.003475 18.6 118.2
    2.6680 132(18) 0.003105 18.6 118.2
    2.6690 123(17) 0.003324 18.6 118.1
    2.6700 94(15) 0.00436 18.6 118.1
    2.6710 106(16) 0.00380 18.7 118.1
    2.6720 110(16) 0.00370 18.7 118.1
    2.6730 104(16) 0.00391 18.7 118.1
    2.6740 102(16) 0.00400 18.7 118.0
    2.6750 107(16) 0.00380 18.7 118.0
    2.6760 109(16) 0.00375 18.7 118.0
    2.6770 108(16) 0.00375 18.7 118.0
    2.6780 112(17) 0.00360 18.7 117.9
    2.6790 114(17) 0.00356 18.7 117.9
    2.6800 128(18) 0.003181 18.7 117.9
    2.6810 100(16) 0.00407 18.7 117.9
    2.6820 132(18) 0.003068 18.7 117.9
    2.6830 111(17) 0.00364 18.7 117.8
    2.6840 94(15) 0.00430 18.7 117.8
    2.6850 98(16) 0.00416 18.8 117.8
    2.6860 113(17) 0.00356 18.8 117.8
    2.6870 113(17) 0.00361 18.8 117.8
    2.6880 102(16) 0.00400 18.8 117.8
    2.6890 111(17) 0.00363 18.8 117.7
    2.6900 114(17) 0.00353 18.8 117.7
    2.6910 122(17) 0.003321 18.8 117.7
    2.6920 110(16) 0.00368 18.8 117.7
    2.6930 106(16) 0.00382 18.8 117.7
    2.6940 108(16) 0.00372 18.8 117.6
    2.6950 103(16) 0.00395 18.8 117.6
    2.6960 105(16) 0.00388 18.8 117.6
    2.6970 115(17) 0.00355 18.8 117.6
    2.6980 109(16) 0.00371 18.8 117.6
    2.6990 92(15) 0.00442 18.9 117.5
    2.7000 80(14) 0.00503 18.9 117.5
    2.7010 103(16) 0.00393 18.9 117.5
    2.7020 127(18) 0.003188 18.9 117.5
    2.7030 115(17) 0.00354 18.9 117.5
    2.7040 106(16) 0.00382 18.9 117.5
    2.7050 109(16) 0.00371 18.9 117.4
    2.7060 122(17) 0.003326 18.9 117.4
    2.7070 79(14) 0.00513 18.9 117.4
    2.7080 102(16) 0.00402 18.9 117.4
    2.7090 84(14) 0.00491 18.9 117.4
    2.7100 101(16) 0.00403 18.9 117.4
    2.7110 100(16) 0.00406 18.9 117.3
    2.7120 135(18) 0.003011 19.0 117.3
    2.7130 115(17) 0.003505 19.0 117.3
    2.7140 113(17) 0.00359 19.0 117.3
    2.7150 107(16) 0.00378 19.0 117.3
    2.7160 120(17) 0.003365 19.0 117.3
    2.7170 114(17) 0.00355 19.0 117.2
    2.7180 111(16) 0.00368 19.0 117.2
    2.7190 114(17) 0.00354 19.0 117.2
    2.7200 112(17) 0.00363 19.0 117.2
    2.7210 100(16) 0.00405 19.0 117.2
    2.7220 124(17) 0.003274 19.0 117.2
    2.7230 85(14) 0.00487 19.0 117.1
    2.7240 98(15) 0.00431 19.0 117.1
    2.7250 107(16) 0.00383 19.0 117.1
    2.7260 93(15) 0.00438 19.1 117.1
    2.7270 137(18) 0.002963 19.1 117.1
    2.7280 114(17) 0.00355 19.1 117.1
    2.7290 90(15) 0.00450 19.1 117.0
    2.7300 111(17) 0.00365 19.1 117.0
    2.7310 113(17) 0.00357 19.1 117.0
    2.7320 115(17) 0.003502 19.1 117.0
    2.7330 124(17) 0.003268 19.1 117.0
    2.7340 120(17) 0.003423 19.1 117.0
    2.7350 103(16) 0.00393 19.1 117.0
    2.7360 100(16) 0.00406 19.1 116.9
    2.7370 124(18) 0.003255 19.1 116.9
    2.7380 130(18) 0.003113 19.1 116.9
    2.7390 120(17) 0.003360 19.1 116.9
    2.7400 113(17) 0.00358 19.2 116.9
    2.7410 96(15) 0.00425 19.2 116.9
    2.7420 113(17) 0.00359 19.2 116.9
    2.7430 114(17) 0.00356 19.2 116.8
    2.7440 141(19) 0.002889 19.2 116.8
    2.7450 129(18) 0.003165 19.2 116.8
    2.7460 102(16) 0.00400 19.2 116.8
    2.7470 96(15) 0.00434 19.2 116.8
    2.7480 121(17) 0.003317 19.2 116.8
    2.7490 128(18) 0.003169 19.2 116.8
    2.7500 117(17) 0.003455 19.2 116.7
    2.7510 131(18) 0.003070 19.2 116.7
    2.7520 118(17) 0.003419 19.2 116.7
    2.7530 118(17) 0.003435 19.3 116.7
    2.7540 112(17) 0.00362 19.3 116.7
    2.7550 112(17) 0.00362 19.3 116.7
    2.7560 110(16) 0.00369 19.3 116.7
    2.7570 99(16) 0.00414 19.3 116.7
    2.7580 125(17) 0.003279 19.3 116.6
    2.7590 98(16) 0.00413 19.3 116.5
    2.7600 107(16) 0.00378 19.3 116.5
    2.7610 121(17) 0.003343 19.3 116.5
    2.7620 118(17) 0.003440 19.3 116.5
    2.7630 102(16) 0.00400 19.3 116.5
    2.7640 118(17) 0.003481 19.3 116.4
    2.7650 140(19) 0.002890 19.3 116.4
    2.7660 119(17) 0.003421 19.3 116.4
    2.7670 118(17) 0.003399 19.4 116.4
    2.7680 120(17) 0.003380 19.4 116.4
    2.7690 92(15) 0.00437 19.4 116.4
    2.7700 100(16) 0.00409 19.4 116.4
    2.7710 116(17) 0.003485 19.4 116.4
    2.7720 100(16) 0.00404 19.4 116.4
    2.7730 94(15) 0.00427 19.4 116.3
    2.7740 131(18) 0.003102 19.4 116.3
    2.7750 140(19) 0.002908 19.4 116.3
    2.7760 115(17) 0.00355 19.4 116.3
    2.7770 108(16) 0.00379 19.4 116.3
    2.7780 76(14) 0.00535 19.4 116.3
    2.7790 115(17) 0.00353 19.4 116.3
    2.7800 112(17) 0.00364 19.4 116.3
    2.7810 83(14) 0.00485 19.5 116.3
    2.7820 98(16) 0.00413 19.5 116.2
    2.7830 104(16) 0.00386 19.5 116.2
    2.7840 101(16) 0.00400 19.5 116.2
    2.7850 107(16) 0.00380 19.5 116.2
    2.7860 119(17) 0.003389 19.5 116.2
    2.7870 104(16) 0.00388 19.5 116.2
    2.7880 94(15) 0.00429 19.5 116.2
    2.7890 119(17) 0.003407 19.5 116.2
    2.7900 115(17) 0.00352 19.5 116.2
    2.7910 106(16) 0.00385 19.5 116.2
    2.7920 97(15) 0.00424 19.5 116.1
    2.7930 117(17) 0.003476 19.5 116.1
    2.7940 108(16) 0.00375 19.6 116.1
    2.7950 97(16) 0.00416 19.6 116.1
    2.7960 83(14) 0.00489 19.6 116.1
    2.7970 120(17) 0.003357 19.6 116.1
    2.7980 128(18) 0.003168 19.6 116.1
    2.7990 114(17) 0.00354 19.6 116.1
    2.8000 102(16) 0.00395 19.6 116.1
    2.8010 94(15) 0.00430 19.6 116.1
    2.8020 96(15) 0.00426 19.6 116.1
    2.8030 105(16) 0.00384 19.6 116.0
    2.8040 101(16) 0.00403 19.6 116.0
    2.8050 111(16) 0.00369 19.6 116.0
    2.8060 120(17) 0.003420 19.6 116.0
    2.8070 92(15) 0.00441 19.6 116.0
    2.8080 95(15) 0.00427 19.7 116.0
    2.8090 94(15) 0.00432 19.7 116.0
    2.8100 142(19) 0.002875 19.7 116.0
    2.8110 108(16) 0.00379 19.7 116.0
    2.8120 122(17) 0.003371 19.7 116.0
    2.8130 147(19) 0.002759 19.7 116.0
    2.8140 83(14) 0.00493 19.7 116.0
    2.8150 78(14) 0.00524 19.7 115.9
    2.8160 96(15) 0.00431 19.7 115.9
    2.8170 124(17) 0.003283 19.7 115.9
    2.8180 107(16) 0.00377 19.7 115.9
    2.8190 140(19) 0.002902 19.7 115.9
    2.8200 91(15) 0.00453 19.7 115.9
    2.8210 78(14) 0.00517 19.7 115.9
    2.8220 90(15) 0.00451 19.8 115.9
    2.8230 114(17) 0.00357 19.8 115.9
    2.8240 105(16) 0.00396 19.8 115.9
    2.8250 111(16) 0.00369 19.8 115.9
    2.8260 122(17) 0.003321 19.8 115.9
    2.8270 108(16) 0.00375 19.8 115.9
    2.8280 99(16) 0.00408 19.8 115.8
    2.8290 84(14) 0.00481 19.8 115.8
    2.8300 102(16) 0.00396 19.8 115.8
    2.8310 94(15) 0.00431 19.8 115.8
    2.8320 79(14) 0.00519 19.8 115.8
    2.8330 84(14) 0.00484 19.8 115.8
    2.8340 93(15) 0.00441 19.8 115.8
    2.8350 122(17) 0.003326 19.9 115.8
    2.8360 116(17) 0.003496 19.9 115.8
    2.8370 123(17) 0.003303 19.9 115.8
    2.8380 101(16) 0.00401 19.9 115.8
    2.8390 91(15) 0.00442 19.9 115.8
    2.8400 118(17) 0.003490 19.9 115.8
    2.8410 117(17) 0.003466 19.9 115.8
    2.8420 95(15) 0.00427 19.9 115.7
    2.8430 98(16) 0.00414 19.9 115.7
    2.8440 99(16) 0.00406 19.9 115.7
    2.8450 103(16) 0.00394 19.9 115.7
    2.8460 128(18) 0.003213 19.9 115.7
    2.8470 124(17) 0.003331 19.9 115.7
    2.8480 140(19) 0.002889 19.9 115.7
    2.8490 135(18) 0.003002 20.0 115.7
    2.8500 114(17) 0.00357 20.0 115.7
    2.8510 118(17) 0.003409 20.0 115.7
    2.8520 112(17) 0.00363 20.0 115.7
    2.8530 125(18) 0.003225 20.0 115.7
    2.8540 110(16) 0.00369 20.0 115.7
    2.8550 109(16) 0.00372 20.0 115.7
    2.8560 116(17) 0.003501 20.0 115.7
    2.8570 117(17) 0.003487 20.0 115.7
    2.8580 108(16) 0.00375 20.0 115.7
    2.8590 99(16) 0.00410 20.0 115.7
    2.8600 104(16) 0.00393 20.0 115.6
    2.8610 106(16) 0.00381 20.0 115.6
    2.8620 115(17) 0.00353 20.0 115.6
    2.8630 103(16) 0.00393 20.1 115.6
    2.8640 103(16) 0.00393 20.1 115.6
    2.8650 104(16) 0.00390 20.1 115.6
    2.8660 119(17) 0.003429 20.1 115.6
    2.8670 99(16) 0.00411 20.1 115.6
    2.8680 97(15) 0.00416 20.1 115.6
    2.8690 126(18) 0.003246 20.1 115.6
    2.8700 139(19) 0.002911 20.1 115.6
    2.8710 133(18) 0.003058 20.1 115.6
    2.8720 126(18) 0.003237 20.1 115.6
    2.8730 123(17) 0.003325 20.1 115.6
    2.8740 102(16) 0.00397 20.1 115.6
    2.8750 109(16) 0.00375 20.1 115.6
    2.8760 93(15) 0.00437 20.1 115.6
    2.8770 92(15) 0.00443 20.2 115.6
    2.8780 127(18) 0.003223 20.2 115.6
    2.8790 131(18) 0.003112 20.2 115.6
    2.8800 107(16) 0.00380 20.2 115.6
    2.8810 116(17) 0.003481 20.2 115.6
    2.8820 128(18) 0.003153 20.2 115.5
    2.8830 131(18) 0.003095 20.2 115.5
    2.8840 110(16) 0.00370 20.2 115.5
    2.8850 88(15) 0.00463 20.2 115.5
    2.8860 122(17) 0.003316 20.2 115.5
    2.8870 128(18) 0.003158 20.2 115.5
    2.8880 94(15) 0.00431 20.2 115.5
    2.8890 83(14) 0.00496 20.2 115.5
    2.8900 114(17) 0.00357 20.3 115.5
    2.8910 104(16) 0.00389 20.3 115.5
    2.8920 110(17) 0.00366 20.3 115.5
    2.8930 94(15) 0.00428 20.3 115.5
    2.8940 111(17) 0.00364 20.3 115.5
    2.8950 114(17) 0.00355 20.3 115.5
    2.8960 118(17) 0.003453 20.3 115.5
    2.8970 133(18) 0.003061 20.3 115.5
    2.8980 113(17) 0.00360 20.3 115.5
    2.8990 108(16) 0.00374 20.3 115.5
    2.9000 103(16) 0.00396 20.3 115.5
    2.9010 94(15) 0.00436 20.3 115.5
    2.9020 110(16) 0.00369 20.3 115.5
    2.9030 107(16) 0.00377 20.3 115.5
    2.9040 105(16) 0.00386 20.4 115.5
    2.9050 101(16) 0.00400 20.4 115.5
    2.9060 94(15) 0.00432 20.4 115.5
    2.9070 94(15) 0.00437 20.4 115.5
    2.9080 121(17) 0.003375 20.4 115.5
    2.9090 101(16) 0.00405 20.4 115.5
    2.9100 89(15) 0.00462 20.4 115.5
    2.9110 100(16) 0.00404 20.4 115.5
    2.9120 98(16) 0.00414 20.4 115.5
    2.9130 94(15) 0.00430 20.4 115.5
    2.9140 108(16) 0.00373 20.4 115.5
    2.9150 117(17) 0.003463 20.4 115.5
    2.9160 126(18) 0.003213 20.4 115.5
    2.9170 111(17) 0.00363 20.4 115.5
    2.9180 107(16) 0.00377 20.5 115.5
    2.9190 121(17) 0.003358 20.5 115.5
    2.9200 141(19) 0.002871 20.5 115.5
    2.9210 126(18) 0.003220 20.5 115.5
    2.9220 107(16) 0.00377 20.5 115.5
    2.9230 116(17) 0.003473 20.5 115.5
    2.9240 108(16) 0.00373 20.5 115.5
    2.9250 130(18) 0.003151 20.5 115.4
    2.9260 121(17) 0.003373 20.5 115.4
    2.9270 98(16) 0.00415 20.5 115.4
    2.9280 78(14) 0.00521 20.5 115.4
    2.9290 105(16) 0.00385 20.5 115.4
    2.9300 120(17) 0.003369 20.5 115.4
    2.9310 105(16) 0.00387 20.5 115.4
    2.9320 113(17) 0.00357 20.6 115.4
    2.9330 123(17) 0.003313 20.6 115.4
    2.9340 115(17) 0.00354 20.6 115.4
    2.9350 115(17) 0.00353 20.6 115.4
    2.9360 124(18) 0.003254 20.6 115.4
    2.9370 99(16) 0.00413 20.6 115.4
    2.9380 81(14) 0.00501 20.6 115.4
    2.9390 115(17) 0.00354 20.6 115.4
    2.9400 111(16) 0.00367 20.6 115.4
    2.9410 117(17) 0.003462 20.6 115.4
    2.9420 91(15) 0.00444 20.6 115.4
    2.9430 103(16) 0.00394 20.6 115.4
    2.9440 124(17) 0.003282 20.6 115.4
    2.9450 116(17) 0.003497 20.6 115.4
    2.9460 109(16) 0.00375 20.7 115.4
    2.9470 114(17) 0.00353 20.7 115.4
    2.9480 123(17) 0.003306 20.7 115.4
    2.9490 106(16) 0.00385 20.7 115.4
    2.9500 96(15) 0.00423 20.7 115.4
    2.9510 106(16) 0.00385 20.7 115.4
    2.9520 110(16) 0.00368 20.7 115.4
    2.9530 95(15) 0.00424 20.7 115.4
    2.9540 104(16) 0.00389 20.7 115.5
    2.9550 139(18) 0.002952 20.7 115.5
    2.9560 124(18) 0.003263 20.7 115.5
    2.9570 120(17) 0.003370 20.7 115.5
    2.9580 105(16) 0.00383 20.7 115.5
    2.9590 121(17) 0.003339 20.8 115.5
    2.9600 132(18) 0.003069 20.8 115.5
    2.9610 119(17) 0.003382 20.8 115.5
    2.9620 116(17) 0.003498 20.8 115.5
    2.9630 106(16) 0.00383 20.8 115.5
    2.9640 119(17) 0.003394 20.8 115.5
    2.9650 121(17) 0.003345 20.8 115.5
    2.9660 116(17) 0.003490 20.8 115.5
    2.9670 100(16) 0.00406 20.8 115.5
    2.9680 101(16) 0.00399 20.8 115.5
    2.9690 102(16) 0.00397 20.8 115.5
    2.9700 117(17) 0.003458 20.8 115.5
    2.9710 114(17) 0.00359 20.8 115.5
    2.9720 101(16) 0.00403 20.8 115.5
    2.9730 91(15) 0.00448 20.9 115.5
    2.9740 112(17) 0.00363 20.9 115.5
    2.9750 104(16) 0.00393 20.9 115.5
    2.9760 127(18) 0.003190 20.9 115.5
    2.9770 121(17) 0.003361 20.9 115.5
    2.9780 119(17) 0.003408 20.9 115.5
    2.9790 117(17) 0.003495 20.9 115.5
    2.9800 130(18) 0.003118 20.9 115.5
    2.9810 122(17) 0.003333 20.9 115.5
    2.9820 114(17) 0.00356 20.9 115.5
    2.9830 106(16) 0.00383 20.9 115.5
    2.9840 86(15) 0.00475 20.9 115.5
    2.9850 105(16) 0.00385 20.9 115.5
    2.9860 100(16) 0.00406 20.9 115.5
    2.9870 129(18) 0.003142 21.0 115.5
    2.9880 134(18) 0.003023 21.0 115.5
    2.9890 127(18) 0.003189 21.0 115.5
    2.9900 128(18) 0.003165 21.0 115.5
    2.9910 150(19) 0.002700 21.0 115.5
    2.9920 153(19) 0.002648 21.0 115.5
    2.9930 103(16) 0.00397 21.0 115.5
    2.9940 96(15) 0.00424 21.0 115.5
    2.9950 116(17) 0.003487 21.0 115.5
    2.9960 118(17) 0.003435 21.0 115.5
    2.9970 130(18) 0.003109 21.0 115.6
    2.9980 129(18) 0.003131 21.0 115.6
    2.9990 124(18) 0.003265 21.0 115.6
    3.0000 118(17) 0.003455 21.0 115.6
    3.0010 124(17) 0.003274 21.1 115.6
    3.0020 130(18) 0.003136 21.1 115.6
    3.0030 106(16) 0.00383 21.1 115.6
    3.0040 131(18) 0.003141 21.1 115.6
    3.0050 117(17) 0.00353 21.1 115.6
    3.0060 102(16) 0.00401 21.1 115.6
    3.0070 111(17) 0.00364 21.1 115.6
    3.0080 121(17) 0.003352 21.1 115.6
    3.0090 128(18) 0.003141 21.1 115.6
    3.0100 103(16) 0.00391 21.1 115.6
    3.0110 111(16) 0.00368 21.1 115.6
    3.0120 127(18) 0.003213 21.1 115.6
    3.0130 132(18) 0.003054 21.1 115.6
    3.0140 140(19) 0.002894 21.1 115.6
    3.0150 151(19) 0.002679 21.2 115.6
    3.0160 135(18) 0.003017 21.2 115.6
    3.0170 93(15) 0.00434 21.2 115.7
    3.0180 117(17) 0.003486 21.2 115.7
    3.0190 126(18) 0.003205 21.2 115.7
    3.0200 101(16) 0.00401 21.2 115.7
    3.0210 117(17) 0.003495 21.2 115.7
    3.0220 109(16) 0.00376 21.2 115.7
    3.0230 122(17) 0.003324 21.2 115.7
    3.0240 134(18) 0.003024 21.2 115.7
    3.0250 110(16) 0.00368 21.2 115.7
    3.0260 103(16) 0.00391 21.2 115.7
    3.0270 113(17) 0.00357 21.2 115.7
    3.0280 117(17) 0.003458 21.2 115.7
    3.0290 111(17) 0.00365 21.3 115.7
    3.0300 121(17) 0.003360 21.3 115.7
    3.0310 132(18) 0.003079 21.3 115.8
    3.0320 116(17) 0.00353 21.3 115.8
    3.0330 106(16) 0.00387 21.3 115.8
    3.0340 99(16) 0.00416 21.3 115.8
    3.0350 140(19) 0.002904 21.3 115.8
    3.0360 112(17) 0.00364 21.3 115.8
    3.0370 113(17) 0.00364 21.3 115.8
    3.0380 126(18) 0.003248 21.3 115.8
    3.0390 101(16) 0.00408 21.3 115.8
    3.0400 134(18) 0.003061 21.3 115.8
    3.0410 134(18) 0.003021 21.3 115.8
    3.0420 105(16) 0.00386 21.3 115.8
    3.0430 107(16) 0.00379 21.4 115.8
    3.0440 130(18) 0.003122 21.4 115.8
    3.0450 130(18) 0.003167 21.4 115.8
    3.0460 100(16) 0.00411 21.4 115.9
    3.0470 132(18) 0.003086 21.4 115.9
    3.0480 129(18) 0.003152 21.4 115.9
    3.0490 129(18) 0.003132 21.4 115.9
    3.0500 86(14) 0.00483 21.4 115.9
    3.0510 69(13) 0.00596 21.4 115.9
    3.0520 81(14) 0.00497 21.4 115.9
    3.0530 116(17) 0.00351 21.4 115.9
    3.0540 110(16) 0.00369 21.4 115.9
    3.0550 100(16) 0.00406 21.4 115.9
    3.0560 108(16) 0.00375 21.4 115.9
    3.0570 114(17) 0.00358 21.5 115.9
    3.0580 117(17) 0.003472 21.5 115.9
    3.0590 120(17) 0.003404 21.5 116.0
    3.0600 114(17) 0.00358 21.5 116.0
    3.0610 118(17) 0.003437 21.5 116.0
    3.0620 112(17) 0.00362 21.5 116.0
    3.0630 114(17) 0.00356 21.5 116.0
    3.0640 112(17) 0.00361 21.5 116.0
    3.0650 115(17) 0.00358 21.5 116.0
    3.0660 89(15) 0.00466 21.5 116.0
    3.0670 128(18) 0.003194 21.5 116.0
    3.0680 139(19) 0.002905 21.5 116.0
    3.0690 116(17) 0.003479 21.5 116.0
    3.0700 134(18) 0.003025 21.6 116.0
    3.0710 118(17) 0.003422 21.6 116.1
    3.0720 125(18) 0.003256 21.6 116.1
    3.0730 99(16) 0.00413 21.6 116.1
    3.0740 114(17) 0.00355 21.6 116.1
    3.0750 124(17) 0.003293 21.6 116.1
    3.0760 133(18) 0.003085 21.6 116.1
    3.0770 98(15) 0.00419 21.6 116.1
    3.0780 119(17) 0.003412 21.6 116.1
    3.0790 100(16) 0.00413 21.6 116.1
    3.0800 112(17) 0.00361 21.6 116.1
    3.0810 134(18) 0.003002 21.6 116.1
    3.0820 130(18) 0.003120 21.6 116.2
    3.0830 113(17) 0.00358 21.6 116.2
    3.0840 120(17) 0.003405 21.7 116.2
    3.0850 98(16) 0.00416 21.7 116.2
    3.0860 111(17) 0.00364 21.7 116.2
    3.0870 135(18) 0.003005 21.7 116.2
    3.0880 148(19) 0.002737 21.7 116.2
    3.0890 122(17) 0.003319 21.7 116.2
    3.0900 116(17) 0.00357 21.7 116.2
    3.0910 102(16) 0.00412 21.7 116.2
    3.0920 123(17) 0.003286 21.7 116.3
    3.0930 131(18) 0.003132 21.7 116.3
    3.0940 133(18) 0.003046 21.7 116.3
    3.0950 118(17) 0.003456 21.7 116.3
    3.0960 120(17) 0.003421 21.7 116.3
    3.0970 133(18) 0.003052 21.7 116.3
    3.0980 106(16) 0.00382 21.8 116.3
    3.0990 101(16) 0.00401 21.8 116.3
    3.1000 91(15) 0.00445 21.8 116.3
    3.1010 89(15) 0.00465 21.8 116.4
    3.1020 118(17) 0.003447 21.8 116.4
    3.1030 123(17) 0.003276 21.8 116.4
    3.1040 125(17) 0.003286 21.8 116.4
    3.1050 107(16) 0.00384 21.8 116.4
    3.1060 121(17) 0.003365 21.8 116.4
    3.1070 118(17) 0.003483 21.8 116.4
    3.1080 105(16) 0.00396 21.8 116.4
    3.1090 132(18) 0.003087 21.8 116.4
    3.1100 110(16) 0.00370 21.8 116.5
    3.1110 108(16) 0.00380 21.8 116.5
    3.1120 132(18) 0.003062 21.9 116.5
    3.1130 114(17) 0.00357 21.9 116.5
    3.1140 124(18) 0.003251 21.9 116.5
    3.1150 118(17) 0.003429 21.9 116.5
    3.1160 116(17) 0.003482 21.9 116.5
    3.1170 94(15) 0.00430 21.9 116.5
    3.1180 112(17) 0.00363 21.9 116.6
    3.1190 136(18) 0.002967 21.9 116.6
    3.1200 108(16) 0.00377 21.9 116.6
    3.1210 89(15) 0.00457 21.9 116.6
    3.1220 108(16) 0.00377 21.9 116.6
    3.1230 128(18) 0.003141 21.9 116.6
    3.1240 114(17) 0.00354 21.9 116.6
    3.1250 118(17) 0.003447 21.9 116.6
    3.1260 105(16) 0.00388 22.0 116.7
    3.1270 99(16) 0.00410 22.0 116.7
    3.1280 107(16) 0.00378 22.0 116.7
    3.1290 118(17) 0.003433 22.0 116.7
    3.1300 104(16) 0.00389 22.0 116.7
    3.1310 111(17) 0.00367 22.0 116.7
    3.1320 119(17) 0.003392 22.0 116.7
    3.1330 109(16) 0.00377 22.0 116.8
    3.1340 96(15) 0.00437 22.0 116.8
    3.1350 138(18) 0.002935 22.0 116.8
    3.1360 112(17) 0.00359 22.0 116.8
    3.1370 145(19) 0.002803 22.0 116.8
    3.1380 130(18) 0.003172 22.0 116.8
    3.1390 99(16) 0.00407 22.0 116.8
    3.1400 94(15) 0.00429 22.1 116.8
    3.1410 96(15) 0.00425 22.1 116.9
    3.1420 108(16) 0.00379 22.1 116.9
    3.1430 115(17) 0.00352 22.1 116.9
    3.1440 106(16) 0.00383 22.1 116.9
    3.1450 103(16) 0.00395 22.1 116.9
    3.1460 97(15) 0.00427 22.1 116.9
    3.1470 121(17) 0.003369 22.1 117.0
    3.1480 95(15) 0.00429 22.1 117.0
    3.1490 96(15) 0.00421 22.1 117.0
    3.1500 94(15) 0.00431 22.1 117.0
    3.1510 102(16) 0.00400 22.1 117.0
    3.1520 96(15) 0.00420 22.1 117.0
    3.1530 105(16) 0.00387 22.1 117.0
    3.1540 131(18) 0.003073 22.2 117.1
    3.1550 123(17) 0.003317 22.2 117.1
    3.1560 103(16) 0.00393 22.2 117.1
    3.1570 115(17) 0.00354 22.2 117.1
    3.1580 112(17) 0.00363 22.2 117.1
    3.1590 90(15) 0.00451 22.2 117.1
    3.1600 98(16) 0.00411 22.2 117.2
    3.1610 129(18) 0.003158 22.2 117.2
    3.1620 137(18) 0.002948 22.2 117.2
    3.1630 126(18) 0.003205 22.2 117.2
    3.1640 106(16) 0.00380 22.2 117.2
    3.1650 111(17) 0.00365 22.2 117.2
    3.1660 108(16) 0.00375 22.2 117.3
    3.1670 95(15) 0.00425 22.2 117.3
    3.1680 96(15) 0.00417 22.3 117.3
    3.1690 94(15) 0.00431 22.3 117.3
    3.1700 103(16) 0.00390 22.3 117.3
    3.1710 106(16) 0.00385 22.3 117.4
    3.1720 104(16) 0.00389 22.3 117.4
    3.1730 101(16) 0.00402 22.3 117.4
    3.1740 123(17) 0.003279 22.3 117.4
    3.1750 115(17) 0.003504 22.3 117.4
    3.1760 119(17) 0.003384 22.3 117.4
    3.1770 115(17) 0.003505 22.3 117.5
    3.1780 130(18) 0.003140 22.3 117.5
    3.1790 119(17) 0.003400 22.3 117.5
    3.1800 114(17) 0.00357 22.3 117.5
    3.1810 118(17) 0.003451 22.3 117.6
    3.1820 117(17) 0.003472 22.4 117.6
    3.1830 103(16) 0.00390 22.4 117.6
    3.1840 144(19) 0.002817 22.4 117.6
    3.1850 131(18) 0.003102 22.4 117.6
    3.1860 104(16) 0.00395 22.4 117.7
    3.1870 105(16) 0.00387 22.4 117.7
    3.1880 115(17) 0.00351 22.4 117.7
    3.1890 132(18) 0.003060 22.4 117.7
    3.1900 112(17) 0.00362 22.4 117.7
    3.1910 125(18) 0.003255 22.4 117.8
    3.1920 122(17) 0.003324 22.4 117.8
    3.1930 134(18) 0.003051 22.4 117.8
    3.1940 93(15) 0.00441 22.4 117.8
    3.1950 105(16) 0.00388 22.4 117.9
    3.1960 84(14) 0.00492 22.5 117.9
    3.1970 92(15) 0.00439 22.5 117.9
    3.1980 96(15) 0.00422 22.5 117.9
    3.1990 113(17) 0.00357 22.5 118.0
    3.2000 133(18) 0.003058 22.5 118.0
    3.2010 133(18) 0.003031 22.5 118.0
    3.2020 140(19) 0.002884 22.5 118.1
    3.2030 128(18) 0.003139 22.5 118.1
    3.2040 102(16) 0.00402 22.5 118.1
    3.2050 88(15) 0.00472 22.5 118.2
    3.2060 124(18) 0.003250 22.5 118.2
    3.2070 117(17) 0.003462 22.5 118.2
    3.2080 131(18) 0.003087 22.5 118.2
    3.2090 129(18) 0.003122 22.5 118.3
    3.2100 125(18) 0.003221 22.6 118.3
    3.2110 125(18) 0.003245 22.6 118.4
    3.2120 107(16) 0.00379 22.6 118.4
    3.2130 138(18) 0.002941 22.6 118.4
    3.2140 142(19) 0.002874 22.6 118.5
    3.2150 99(16) 0.00410 22.6 118.5
    3.2160 110(16) 0.00368 22.6 118.5
    3.2170 113(17) 0.00360 22.6 118.6
    3.2180 127(18) 0.003201 22.6 118.6
    3.2190 104(16) 0.00392 22.6 118.7
    3.2200 119(17) 0.003379 22.6 118.7
    3.2210 99(16) 0.00405 22.6 118.8
    3.2220 101(16) 0.00400 22.6 118.8
    3.2230 108(16) 0.00373 22.6 118.9
    3.2240 128(18) 0.003161 22.7 118.9
    3.2250 120(17) 0.003363 22.7 119.0
    3.2260 131(18) 0.003074 22.7 119.1
    3.2270 127(18) 0.003197 22.7 119.1
    3.2280 124(17) 0.003280 22.7 119.2
    3.2290 124(18) 0.003262 22.7 119.3
    3.2300 116(17) 0.003480 22.7 119.4
    3.2310 121(17) 0.003330 22.7 119.4
    3.2320 109(16) 0.00371 22.7 119.5
    3.2330 132(18) 0.003074 22.7 119.6
    3.2340 122(17) 0.003353 22.7 119.7
    3.2350 124(18) 0.003251 22.7 119.8
    3.2360 130(18) 0.003137 22.7 119.9
    3.2370 145(19) 0.002820 22.7 120.1
    3.2380 110(17) 0.00367 22.8 120.2
    3.2390 125(18) 0.003246 22.8 120.3
    3.2400 101(16) 0.00404 22.8 120.5
    3.2410 132(18) 0.003093 22.8 120.7
    3.2420 108(16) 0.00381 22.8 120.9
    3.2430 118(17) 0.003465 22.8 121.1
    3.2440 102(16) 0.00395 22.8 121.3
    3.2450 127(18) 0.003218 22.8 121.5
    3.2460 133(18) 0.003071 22.8 121.8
    3.2470 124(17) 0.003275 22.8 122.1
    3.2480 151(19) 0.002717 22.8 122.5
    3.2490 146(19) 0.002812 22.8 122.9
    3.2500 138(18) 0.002982 22.8 123.4
    3.2510 123(17) 0.003321 22.8 124.0
    3.2520 132(18) 0.003069 22.9 124.6
    3.2530 127(18) 0.003199 22.9 125.5
    3.2540 138(18) 0.002951 22.9 126.5
    3.2550 147(19) 0.002766 22.9 127.7
    3.2560 108(16) 0.00375 22.9 129.2
    3.2570 108(16) 0.00378 22.9 131.0
    3.2580 136(18) 0.003024 22.9 133.2
    3.2590  16E1(2)
                   0.002537 22.9 135.7
    3.2600 127(18) 0.003184 22.9 138.8
    3.2610 127(18) 0.003225 22.9 142.3
    3.2620 146(19) 0.002769 22.9 146.3
    3.2630 140(19) 0.002881 22.9 150.6
    3.2640 148(19) 0.002724 22.9 155.3
    3.2650 130(18) 0.003115 22.9 160.1
    3.2660 128(18) 0.003144 23.0 164.5
    3.2670 153(19) 0.002662 23.0 168.2
    3.2680  16E1(2)
                   0.002559 23.0 170.7
    3.2690 143(19) 0.002851 23.0 171.4
    3.2700 121(17) 0.003369 23.0 170.4
    3.2710 146(19) 0.002772 23.0 167.7
    3.2720 152(19) 0.002673 23.0 163.9
    3.2730  16E1(2)
                   0.002498 23.0 159.4
    3.2740  17E1(2)
                   0.002461 23.0 154.7
    3.2750 136(18) 0.002995 23.0 150.1
    3.2760  17E1(2)
                   0.002332 23.0 145.8
    3.2770  17E1(2)
                   0.002324 23.0 142.0
    3.2780  16E1(2)
                   0.002459 23.0 138.6
    3.2790 146(19) 0.002769 23.0 135.7
    3.2800  16E1(2)
                   0.002479 23.1 133.2
    3.2810  16E1(2)
                   0.002473 23.1 131.1
    3.2820  16E1(2)
                   0.002517 23.1 129.4
    3.2830 152(19) 0.002659 23.1 128.0
    3.2840 144(19) 0.002811 23.1 126.9
    3.2850 152(19) 0.002677 23.1 126.0
    3.2860  18E1(2)
                   0.002304 23.1 125.2
    3.2870  18E1(2)
                   0.002293 23.1 124.6
    3.2880  18E1(2)
                   0.002299 23.1 124.1
    3.2890  17E1(2)
                   0.002375 23.1 123.6
    3.2900  17E1(2)
                   0.002368 23.1 123.3
    3.2910 140(19) 0.002894 23.1 123.0
    3.2920  17E1(2)
                   0.002316 23.1 122.7
    3.2930  18E1(2)
                   0.002302 23.1 122.5
    3.2940 128(18) 0.003182 23.2 122.2
    3.2950 148(19) 0.002748 23.2 122.1
    3.2960  16E1(2)
                   0.002459 23.2 121.9
    3.2970  17E1(2)
                   0.002346 23.2 121.8
    3.2980 150(19) 0.002693 23.2 121.6
    3.2990 154(19) 0.002635 23.2 121.5
    3.3000  16E1(2)
                   0.002485 23.2 121.4
    3.3010 135(18) 0.002994 23.2 121.3
    3.3020 129(18) 0.003154 23.2 121.2
    3.3030 118(17) 0.003471 23.2 121.2
    3.3040 141(19) 0.002852 23.2 121.1
    3.3050 125(18) 0.003209 23.2 121.1
    3.3060 150(19) 0.002691 23.2 121.0
    3.3070 127(18) 0.003192 23.2 121.0
    3.3080 109(16) 0.00373 23.2 120.9
    3.3090 114(17) 0.00360 23.3 120.9
    3.3100 148(19) 0.002735 23.3 120.8
    3.3110  16E1(2)
                   0.002598 23.3 120.8
    3.3120  16E1(2)
                   0.002556 23.3 120.8
    3.3130 136(18) 0.002984 23.3 120.8
    3.3140 122(17) 0.003323 23.3 120.7
    3.3150 128(18) 0.003183 23.3 120.7
    3.3160 123(17) 0.003292 23.3 120.7
    3.3170 133(18) 0.003043 23.3 120.7
    3.3180 123(17) 0.003281 23.3 120.7
    3.3190 124(18) 0.003263 23.3 120.7
    3.3200 116(17) 0.003485 23.3 120.7
    3.3210 128(18) 0.003159 23.3 120.7
    3.3220 129(18) 0.003130 23.3 120.7
    3.3230 141(19) 0.002865 23.4 120.7
    3.3240 129(18) 0.003150 23.4 120.7
    3.3250 126(18) 0.003222 23.4 120.7
    3.3260 107(16) 0.00382 23.4 120.7
    3.3270 120(17) 0.003379 23.4 120.7
    3.3280 131(18) 0.003080 23.4 120.7
    3.3290 129(18) 0.003137 23.4 120.7
    3.3300 121(17) 0.003347 23.4 120.7
    3.3310 112(17) 0.00362 23.4 120.7
    3.3320 127(18) 0.003180 23.4 120.7
    3.3330 130(18) 0.003124 23.4 120.7
    3.3340 129(18) 0.003125 23.4 120.7
    3.3350 136(18) 0.002958 23.4 120.7
    3.3360 142(19) 0.002879 23.4 120.7
    3.3370 127(18) 0.003213 23.5 120.8
    3.3380 138(18) 0.002934 23.5 120.8
    3.3390 117(17) 0.003463 23.5 120.8
    3.3400 130(18) 0.003118 23.5 120.8
    3.3410 127(18) 0.003184 23.5 120.8
    3.3420 102(16) 0.00398 23.5 120.8
    3.3430 112(17) 0.00364 23.5 120.8
    3.3440 124(18) 0.003242 23.5 120.8
    3.3450 121(17) 0.003391 23.5 120.9
    3.3460 120(17) 0.003434 23.5 120.9
    3.3470 111(16) 0.00367 23.5 120.9
    3.3480 97(15) 0.00418 23.5 120.9
    3.3490 131(18) 0.003081 23.5 120.9
    3.3500 143(19) 0.002839 23.5 120.9
    3.3510 98(16) 0.00416 23.6 121.0
    3.3520 99(16) 0.00413 23.6 121.0
    3.3530 127(18) 0.003224 23.6 121.0
    3.3540 101(16) 0.00406 23.6 121.0
    3.3550 102(16) 0.00403 23.6 121.0
    3.3560 117(17) 0.003457 23.6 121.0
    3.3570 120(17) 0.003363 23.6 121.1
    3.3580 116(17) 0.003496 23.6 121.1
    3.3590 120(17) 0.003366 23.6 121.1
    3.3600 116(17) 0.003492 23.6 121.1
    3.3610 119(17) 0.003389 23.6 121.1
    3.3620 121(17) 0.003339 23.6 121.2
    3.3630 112(17) 0.00362 23.6 121.2
    3.3640 122(17) 0.003333 23.6 121.2
    3.3650 135(18) 0.003000 23.7 121.2
    3.3660 118(17) 0.003502 23.7 121.2
    3.3670 119(17) 0.003462 23.7 121.3
    3.3680 131(18) 0.003081 23.7 121.3
    3.3690 114(17) 0.00357 23.7 121.3
    3.3700 104(16) 0.00389 23.7 121.3
    3.3710 125(18) 0.003250 23.7 121.4
    3.3720 100(16) 0.00405 23.7 121.4
    3.3730 105(16) 0.00388 23.7 121.4
    3.3740 121(17) 0.003331 23.7 121.4
    3.3750 112(17) 0.00366 23.7 121.4
    3.3760 83(14) 0.00491 23.7 121.5
    3.3770 99(16) 0.00409 23.7 121.5
    3.3780 117(17) 0.003460 23.7 121.5
    3.3790 102(16) 0.00396 23.8 121.5
    3.3800 111(17) 0.00364 23.8 121.6
    3.3810 113(17) 0.00359 23.8 121.6
    3.3820 125(18) 0.003247 23.8 121.6
    3.3830 106(16) 0.00383 23.8 121.6
    3.3840 119(17) 0.003418 23.8 121.6
    3.3850 121(17) 0.003346 23.8 121.7
    3.3860 120(17) 0.003369 23.8 121.7
    3.3870 111(16) 0.00369 23.8 121.7
    3.3880 87(15) 0.00470 23.8 121.7
    3.3890 126(18) 0.003230 23.8 121.8
    3.3900 120(17) 0.003387 23.8 121.8
    3.3910 117(17) 0.003469 23.8 121.8
    3.3920 132(18) 0.003091 23.8 121.8
    3.3930 134(18) 0.003022 23.9 121.9
    3.3940 117(17) 0.003465 23.9 121.9
    3.3950 118(17) 0.003429 23.9 121.9
    3.3960 114(17) 0.00354 23.9 121.9
    3.3970 96(15) 0.00423 23.9 122.0
    3.3980 89(15) 0.00456 23.9 122.0
    3.3990 130(18) 0.003176 23.9 122.0
    3.4000 140(19) 0.002912 23.9 122.0
    3.4010 106(16) 0.00381 23.9 122.1
    3.4020 119(17) 0.003437 23.9 122.1
    3.4030 130(18) 0.003122 23.9 122.1
    3.4040 99(16) 0.00409 23.9 122.1
    3.4050 110(16) 0.00371 23.9 122.2
    3.4060 131(18) 0.003091 23.9 122.2
    3.4070 121(17) 0.003351 24.0 122.2
    3.4080 118(17) 0.003424 24.0 122.2
    3.4090 117(17) 0.003465 24.0 122.3
    3.4100 97(15) 0.00432 24.0 122.3
    3.4110 140(19) 0.002899 24.0 122.3
    3.4120 121(17) 0.003324 24.0 122.3
    3.4130 109(16) 0.00372 24.0 122.4
    3.4140 109(16) 0.00374 24.0 122.4
    3.4150 113(17) 0.00359 24.0 122.4
    3.4160 119(17) 0.003406 24.0 122.5
    3.4170 104(16) 0.00388 24.0 122.5
    3.4180 98(16) 0.00415 24.0 122.5
    3.4190 98(15) 0.00418 24.0 122.5
    3.4200 106(16) 0.00382 24.0 122.6
    3.4210 96(15) 0.00424 24.0 122.6
    3.4220 107(16) 0.00383 24.1 122.6
    3.4230 97(15) 0.00419 24.1 122.6
    3.4240 113(17) 0.00356 24.1 122.7
    3.4250 132(18) 0.003122 24.1 122.7
    3.4260 107(16) 0.00382 24.1 122.7
    3.4270 115(17) 0.00352 24.1 122.7
    3.4280 140(19) 0.002882 24.1 122.8
    3.4290 127(18) 0.003184 24.1 122.8
    3.4300 113(17) 0.00356 24.1 122.8
    3.4310 126(18) 0.003214 24.1 122.9
    3.4320 122(17) 0.003320 24.1 122.9
    3.4330 122(17) 0.003317 24.1 122.9
    3.4340 110(16) 0.00368 24.1 122.9
    3.4350 113(17) 0.00359 24.1 123.0
    3.4360 103(16) 0.00396 24.2 123.0
    3.4370 129(18) 0.003134 24.2 123.0
    3.4380 122(17) 0.003336 24.2 123.0
    3.4390 132(18) 0.003068 24.2 123.1
    3.4400 118(17) 0.003451 24.2 123.1
    3.4410 140(19) 0.002896 24.2 123.1
    3.4420 106(16) 0.00383 24.2 123.2
    3.4430 102(16) 0.00396 24.2 123.2
    3.4440 103(16) 0.00393 24.2 123.2
    3.4450 108(16) 0.00376 24.2 123.2
    3.4460 109(16) 0.00372 24.2 123.3
    3.4470 119(17) 0.003426 24.2 123.3
    3.4480 128(18) 0.003188 24.2 123.3
    3.4490 120(17) 0.003345 24.2 123.4
    3.4500 103(16) 0.00391 24.3 123.4
    3.4510 119(17) 0.003447 24.3 123.4
    3.4520 114(17) 0.00358 24.3 123.4
    3.4530 128(18) 0.003165 24.3 123.5
    3.4540 108(16) 0.00377 24.3 123.5
    3.4550 112(17) 0.00364 24.3 123.5
    3.4560 123(17) 0.003285 24.3 123.6
    3.4570 132(18) 0.003085 24.3 123.6
    3.4580 98(15) 0.00427 24.3 123.6
    3.4590 99(15) 0.00418 24.3 123.6
    3.4600 120(17) 0.003378 24.3 123.7
    3.4610 123(17) 0.003317 24.3 123.7
    3.4620 128(18) 0.003189 24.3 123.7
    3.4630 131(18) 0.003085 24.3 123.8
    3.4640 130(18) 0.003102 24.4 123.8
    3.4650 132(18) 0.003100 24.4 123.8
    3.4660 135(18) 0.003014 24.4 123.9
    3.4670 129(18) 0.003123 24.4 123.9
    3.4680 147(19) 0.002750 24.4 123.9
    3.4690 112(17) 0.00362 24.4 123.9
    3.4700 116(17) 0.00353 24.4 124.0
    3.4710 151(19) 0.002676 24.4 124.0
    3.4720 120(17) 0.003403 24.4 124.0
    3.4730 101(16) 0.00409 24.4 124.1
    3.4740 130(18) 0.003114 24.4 124.1
    3.4750 105(16) 0.00390 24.4 124.1
    3.4760 93(15) 0.00438 24.4 124.1
    3.4770 103(16) 0.00395 24.4 124.2
    3.4780 118(17) 0.003404 24.4 124.2
    3.4790 103(16) 0.00390 24.5 124.2
    3.4800 120(17) 0.003381 24.5 124.3
    3.4810 108(16) 0.00378 24.5 124.3
    3.4820 114(17) 0.00354 24.5 124.3
    3.4830 119(17) 0.003405 24.5 124.4
    3.4840 118(17) 0.003453 24.5 124.4
    3.4850 105(16) 0.00388 24.5 124.4
    3.4860 99(16) 0.00408 24.5 124.5
    3.4870 124(17) 0.003280 24.5 124.5
    3.4880 115(17) 0.00352 24.5 124.5
    3.4890 110(16) 0.00374 24.5 124.5
    3.4900 112(17) 0.00364 24.5 124.6
    3.4910 123(17) 0.003339 24.5 124.6
    3.4920 117(17) 0.003472 24.5 124.6
    3.4930 104(16) 0.00390 24.6 124.7
    3.4940 130(18) 0.003104 24.6 124.7
    3.4950 135(18) 0.003027 24.6 124.7
    3.4960 122(17) 0.003321 24.6 124.8
    3.4970 105(16) 0.00391 24.6 124.8
    3.4980 88(15) 0.00461 24.6 124.8
    3.4990 104(16) 0.00397 24.6 124.9
    3.5000 136(18) 0.002962 24.6 124.9
    3.5010 128(18) 0.003159 24.6 124.9
    3.5020 119(17) 0.003405 24.6 124.9
    3.5030 118(17) 0.003427 24.6 125.0
    3.5040 122(17) 0.003319 24.6 125.0
    3.5050 131(18) 0.003073 24.6 125.0
    3.5060 126(18) 0.003236 24.6 125.1
    3.5070 103(16) 0.00392 24.7 125.1
    3.5080 97(15) 0.00418 24.7 125.1
    3.5090 100(16) 0.00402 24.7 125.2
    3.5100 137(18) 0.002975 24.7 125.2
    3.5110 124(17) 0.003298 24.7 125.2
    3.5120 85(14) 0.00476 24.7 125.3
    3.5130 95(15) 0.00429 24.7 125.3
    3.5140 113(17) 0.00359 24.7 125.3
    3.5150 96(15) 0.00425 24.7 125.4
    3.5160 121(17) 0.003327 24.7 125.4
    3.5170 103(16) 0.00394 24.7 125.4
    3.5180 95(15) 0.00429 24.7 125.5
    3.5190 124(17) 0.003268 24.7 125.5
    3.5200 135(18) 0.003014 24.7 125.5
    3.5210 111(17) 0.00364 24.8 125.5
    3.5220 110(16) 0.00370 24.8 125.5
    3.5230 113(17) 0.00355 24.8 125.6
    3.5240 131(18) 0.003111 24.8 125.6
    3.5250 126(18) 0.003228 24.8 125.6
    3.5260 119(17) 0.003399 24.8 125.7
    3.5270 114(17) 0.00355 24.8 125.7
    3.5280 115(17) 0.00351 24.8 125.7
    3.5290 129(18) 0.003134 24.8 125.8
    3.5300 134(18) 0.003012 24.8 125.8
    3.5310 122(17) 0.003315 24.8 125.8
    3.5320 132(18) 0.003054 24.8 125.9
    3.5330 122(17) 0.003320 24.8 125.9
    3.5340 117(17) 0.003474 24.8 125.9
    3.5350 105(16) 0.00388 24.8 126.0
    3.5360 100(16) 0.00411 24.9 126.0
    3.5370 114(17) 0.00358 24.9 126.0
    3.5380 132(18) 0.003108 24.9 126.1
    3.5390 132(18) 0.003073 24.9 126.1
    3.5400 144(19) 0.002834 24.9 126.1
    3.5410 135(18) 0.003008 24.9 126.2
    3.5420 120(17) 0.003373 24.9 126.2
    3.5430 91(15) 0.00444 24.9 126.2
    3.5440 111(17) 0.00366 24.9 126.3
    3.5450 129(18) 0.003140 24.9 126.3
    3.5460 125(18) 0.003240 24.9 126.3
    3.5470 107(16) 0.00381 24.9 126.4
    3.5480 119(17) 0.003411 24.9 126.4
    3.5490 131(18) 0.003100 24.9 126.4
    3.5500 119(17) 0.003418 25.0 126.5
    3.5510 123(17) 0.003293 25.0 126.5
    3.5520 138(18) 0.002934 25.0 126.5
    3.5530 127(18) 0.003228 25.0 126.6
    3.5540 117(17) 0.003485 25.0 126.6
    3.5550 119(17) 0.003418 25.0 126.6
    3.5560 119(17) 0.003449 25.0 126.7
    3.5570 114(17) 0.00355 25.0 126.7
    3.5580 107(16) 0.00381 25.0 126.8
    3.5590 110(16) 0.00370 25.0 126.8
    3.5600 122(17) 0.003323 25.0 126.9
    3.5610 137(18) 0.002982 25.0 126.9
    3.5620 127(18) 0.003219 25.0 126.9
    3.5630 125(18) 0.003221 25.0 127.0
    3.5640 111(17) 0.00363 25.1 127.0
    3.5650 107(16) 0.00381 25.1 127.0
    3.5660 110(16) 0.00369 25.1 127.1
    3.5670 133(18) 0.003072 25.1 127.1
    3.5680 129(18) 0.003147 25.1 127.1
    3.5690 116(17) 0.003494 25.1 127.2
    3.5700 107(16) 0.00383 25.1 127.2
    3.5710 127(18) 0.003185 25.1 127.2
    3.5720 127(18) 0.003199 25.1 127.3
    3.5730 120(17) 0.003387 25.1 127.3
    3.5740 130(18) 0.003102 25.1 127.4
    3.5750 118(17) 0.003450 25.1 127.4
    3.5760 96(15) 0.00422 25.1 127.4
    3.5770 112(17) 0.00364 25.1 127.5
    3.5780 137(18) 0.002949 25.2 127.5
    3.5790 135(18) 0.002989 25.2 127.5
    3.5800 143(19) 0.002844 25.2 127.6
    3.5810 122(17) 0.003355 25.2 127.6
    3.5820 122(17) 0.003317 25.2 127.6
    3.5830 134(18) 0.003012 25.2 127.7
    3.5840  16E1(2)
                   0.002497 25.2 127.7
    3.5850 135(18) 0.003012 25.2 127.7
    3.5860 136(18) 0.002985 25.2 127.8
    3.5870 125(18) 0.003233 25.2 127.8
    3.5880 116(17) 0.003479 25.2 127.8
    3.5890 135(18) 0.003000 25.2 127.9
    3.5900 111(17) 0.00365 25.2 127.9
    3.5910 140(19) 0.002896 25.2 128.0
    3.5920 137(18) 0.002964 25.2 128.0
    3.5930 118(17) 0.003487 25.3 128.0
    3.5940 97(15) 0.00419 25.3 128.1
    3.5950 119(17) 0.003461 25.3 128.1
    3.5960 132(18) 0.003083 25.3 128.1
    3.5970 117(17) 0.003490 25.3 128.2
    3.5980  16E1(2)
                   0.002504 25.3 128.2
    3.5990 126(18) 0.003211 25.3 128.2
    3.6000 128(18) 0.003177 25.3 128.3
    3.6010 119(17) 0.003403 25.3 128.3
    3.6020 143(19) 0.002844 25.3 128.4
    3.6030 132(18) 0.003084 25.3 128.4
    3.6040 92(15) 0.00444 25.3 128.4
    3.6050 104(16) 0.00391 25.3 128.5
    3.6060 134(18) 0.003044 25.3 128.5
    3.6070 117(17) 0.003465 25.4 128.5
    3.6080 144(19) 0.002802 25.4 128.6
    3.6090 128(18) 0.003152 25.4 128.6
    3.6100 121(17) 0.003364 25.4 128.6
    3.6110 117(17) 0.003500 25.4 128.7
    3.6120 127(18) 0.003213 25.4 128.7
    3.6130 113(17) 0.00362 25.4 128.8
    3.6140 130(18) 0.003126 25.4 128.8
    3.6150 135(18) 0.003007 25.4 128.8
    3.6160 103(16) 0.00396 25.4 128.9
    3.6170 115(17) 0.00357 25.4 128.9
    3.6180 83(14) 0.00494 25.4 128.9
    3.6190 127(18) 0.003239 25.4 129.0
    3.6200 124(17) 0.003278 25.4 129.0
    3.6210 110(16) 0.00370 25.5 129.1
    3.6220 124(17) 0.003286 25.5 129.1
    3.6230 147(19) 0.002748 25.5 129.1
    3.6240 115(17) 0.00353 25.5 129.2
    3.6250 132(18) 0.003078 25.5 129.2
    3.6260 140(19) 0.002917 25.5 129.2
    3.6270 145(19) 0.002804 25.5 129.3
    3.6280 129(18) 0.003154 25.5 129.3
    3.6290 152(19) 0.002672 25.5 129.4
    3.6300 121(17) 0.003391 25.5 129.4
    3.6310 130(18) 0.003118 25.5 129.4
    3.6320 107(16) 0.00382 25.5 129.5
    3.6330 123(17) 0.003303 25.5 129.5
    3.6340 102(16) 0.00397 25.5 129.5
    3.6350 108(16) 0.00376 25.5 129.6
    3.6360 137(18) 0.002936 25.6 129.6
    3.6370 149(19) 0.002728 25.6 129.7
    3.6380 129(18) 0.003142 25.6 129.7
    3.6390 133(18) 0.003051 25.6 129.7
    3.6400 124(17) 0.003294 25.6 129.8
    3.6410 117(17) 0.003492 25.6 129.8
    3.6420 140(19) 0.002898 25.6 129.8
    3.6430 136(18) 0.002991 25.6 129.9
    3.6440 113(17) 0.00362 25.6 129.9
    3.6450 114(17) 0.00356 25.6 130.0
    3.6460  16E1(2)
                   0.002572 25.6 130.0
    3.6470 141(19) 0.002873 25.6 130.0
    3.6480 122(17) 0.003343 25.6 130.1
    3.6490 126(18) 0.003197 25.6 130.1
    3.6500 123(17) 0.003281 25.7 130.2
    3.6510 122(17) 0.003327 25.7 130.2
    3.6520 128(18) 0.003145 25.7 130.2
    3.6530 129(18) 0.003129 25.7 130.3
    3.6540 111(17) 0.00365 25.7 130.3
    3.6550 126(18) 0.003180 25.7 130.4
    3.6560 127(18) 0.003201 25.7 130.4
    3.6570 127(18) 0.003196 25.7 130.4
    3.6580 131(18) 0.003082 25.7 130.5
    3.6590 146(19) 0.002756 25.7 130.5
    3.6600 148(19) 0.002731 25.7 130.6
    3.6610 136(18) 0.002978 25.7 130.6
    3.6620 134(18) 0.003010 25.7 130.6
    3.6630 119(17) 0.003400 25.7 130.7
    3.6640 136(18) 0.002959 25.7 130.7
    3.6650 134(18) 0.003013 25.8 130.8
    3.6660 145(19) 0.002776 25.8 130.8
    3.6670 135(18) 0.003007 25.8 130.8
    3.6680 119(17) 0.003440 25.8 130.9
    3.6690 127(18) 0.003169 25.8 130.9
    3.6700 141(19) 0.002887 25.8 131.0
    3.6710 140(19) 0.002887 25.8 131.0
    3.6720 139(18) 0.002931 25.8 131.0
    3.6730 119(17) 0.003433 25.8 131.1
    3.6740 127(18) 0.003222 25.8 131.1
    3.6750 144(19) 0.002811 25.8 131.2
    3.6760 113(17) 0.00360 25.8 131.2
    3.6770 119(17) 0.003418 25.8 131.2
    3.6780 119(17) 0.003408 25.8 131.3
    3.6790 139(19) 0.002889 25.9 131.3
    3.6800 145(19) 0.002788 25.9 131.4
    3.6810 141(19) 0.002865 25.9 131.4
    3.6820  16E1(2)
                   0.002565 25.9 131.4
    3.6830 137(18) 0.002965 25.9 131.5
    3.6840 121(17) 0.003339 25.9 131.5
    3.6850 119(17) 0.003408 25.9 131.6
    3.6860 125(18) 0.003257 25.9 131.6
    3.6870 138(18) 0.002935 25.9 131.7
    3.6880 134(18) 0.003012 25.9 131.7
    3.6890 116(17) 0.003504 25.9 131.7
    3.6900 124(17) 0.003292 25.9 131.8
    3.6910 128(18) 0.003180 25.9 131.8
    3.6920 111(16) 0.00370 25.9 131.9
    3.6930 141(19) 0.002874 26.0 131.9
    3.6940 139(18) 0.002960 26.0 132.0
    3.6950  16E1(2)
                   0.002603 26.0 132.0
    3.6960 131(18) 0.003100 26.0 132.0
    3.6970 97(15) 0.00426 26.0 132.1
    3.6980 126(18) 0.003258 26.0 132.1
    3.6990 152(19) 0.002668 26.0 132.2
    3.7000 142(19) 0.002850 26.0 132.2
    3.7010 153(19) 0.002638 26.0 132.3
    3.7020 116(17) 0.003488 26.0 132.3
    3.7030 125(17) 0.003265 26.0 132.4
    3.7040 142(19) 0.002844 26.0 132.4
    3.7050 135(18) 0.003015 26.0 132.4
    3.7060  17E1(2)
                   0.002400 26.0 132.5
    3.7070 131(18) 0.003162 26.0 132.5
    3.7080 110(16) 0.00373 26.1 132.6
    3.7090 144(19) 0.002811 26.1 132.6
    3.7100 127(18) 0.003231 26.1 132.7
    3.7110 142(19) 0.002892 26.1 133.7
    3.7120 142(19) 0.002863 26.1 133.8
    3.7130 145(19) 0.002795 26.1 133.8
    3.7140 120(17) 0.003395 26.1 133.9
    3.7150 132(18) 0.003081 26.1 133.9
    3.7160 132(18) 0.003096 26.1 134.0
    3.7170  18E1(2)
                   0.002270 26.1 134.0
    3.7180 146(19) 0.002763 26.1 134.1
    3.7190 128(18) 0.003184 26.1 134.1
    3.7200  17E1(2)
                   0.002336 26.1 134.2
    3.7210 147(19) 0.002767 26.1 134.2
    3.7220 119(17) 0.003480 26.2 134.3
    3.7230 126(18) 0.003264 26.2 134.4
    3.7240 133(18) 0.003040 26.2 134.4
    3.7250 143(19) 0.002858 26.2 134.5
    3.7260 105(16) 0.00390 26.2 134.5
    3.7270 136(18) 0.002984 26.2 134.6
    3.7280 136(18) 0.002980 26.2 134.6
    3.7290 144(19) 0.002808 26.2 134.7
    3.7300 139(18) 0.002925 26.2 134.8
    3.7310 151(19) 0.002687 26.2 134.8
    3.7320 132(18) 0.003098 26.2 134.9
    3.7330 134(18) 0.003104 26.2 134.9
    3.7340  20E1(2)
                   0.002011 26.2 135.0
    3.7350  16E1(2)
                   0.002612 26.2 135.1
    3.7360  16E1(2)
                   0.002613 26.2 135.1
    3.7370  16E1(2)
                   0.002558 26.3 135.2
    3.7380  16E1(2)
                   0.002544 26.3 135.2
    3.7390 124(17) 0.003323 26.3 135.3
    3.7400 138(18) 0.002982 26.3 135.4
    3.7410  16E1(2)
                   0.002537 26.3 135.4
    3.7420  17E1(2)
                   0.002374 26.3 135.5
    3.7430  18E1(2)
                   0.002236 26.3 136.2
    3.7440 141(19) 0.002912 26.3 136.2
    3.7450 145(19) 0.002775 26.3 136.3
    3.7460 140(19) 0.002880 26.3 136.4
    3.7470 140(19) 0.002921 26.3 136.5
    3.7480 139(19) 0.002916 26.3 136.6
    3.7490 142(19) 0.002844 26.3 136.7
    3.7500  17E1(2)
                   0.002429 26.3 136.8
    3.7510 150(19) 0.002736 26.4 136.8
    3.7520  17E1(2)
                   0.002393 26.4 136.9
    3.7530  17E1(2)
                   0.002339 26.4 137.0
    3.7540  17E1(2)
                   0.002338 26.4 137.1
    3.7550  19E1(2)
                   0.002161 26.4 137.2
    3.7560  17E1(2)
                   0.002327 26.4 137.3
    3.7570  17E1(2)
                   0.002337 26.4 137.4
    3.7580 144(19) 0.002818 26.4 137.5
    3.7590 147(19) 0.002772 26.4 137.6
    3.7600  17E1(2)
                   0.002326 26.4 137.7
    3.7610  16E1(2)
                   0.002560 26.4 137.8
    3.7620 149(19) 0.002729 26.4 137.9
    3.7630 149(19) 0.002719 26.4 138.0
    3.7640 132(18) 0.003077 26.4 138.1
    3.7650 141(19) 0.002880 26.4 138.2
    3.7660 152(19) 0.002695 26.5 138.4
    3.7670  18E1(2)
                   0.002294 26.5 138.5
    3.7680  16E1(2)
                   0.002509 26.5 138.6
    3.7690  16E1(2)
                   0.002530 26.5 138.8
    3.7700  21E1(2)
                   0.001938 26.5 138.9
    3.7710  21E1(2)
                   0.001982 26.5 139.1
    3.7720  16E1(2)
                   0.002551 26.5 139.3
    3.7730  19E1(2)
                   0.002188 26.5 139.4
    3.7740  20E1(2)
                   0.002048 26.5 139.6
    3.7750  16E1(2)
                   0.002501 26.5 139.8
    3.7760  18E1(2)
                   0.002259 26.5 140.0
    3.7770  19E1(2)
                   0.002132 26.5 140.3
    3.7780  17E1(2)
                   0.002431 26.5 140.5
    3.7790  17E1(2)
                   0.002327 26.5 140.7
    3.7800  18E1(2)
                   0.002235 26.6 141.0
    3.7810  19E1(2)
                   0.002134 26.6 141.3
    3.7820  20E1(2)
                   0.002054 26.6 141.6
    3.7830  20E1(2)
                   0.002015 26.6 141.9
    3.7840  21E1(2)
                   0.001896 26.6 142.3
    3.7850  21E1(2)
                   0.001978 26.6 142.7
    3.7860  19E1(2)
                   0.002159 26.6 143.2
    3.7870  21E1(2)
                   0.001941 26.6 143.7
    3.7880  18E1(2)
                   0.002330 26.6 144.2
    3.7890  16E1(2)
                   0.002560 26.6 144.9
    3.7900  21E1(2)
                   0.001930 26.6 145.6
    3.7910  20E1(2)
                   0.002042 26.6 146.5
    3.7920  21E1(2)
                   0.001967 26.6 147.5
    3.7930  19E1(2)
                   0.002107 26.6 148.7
    3.7940  20E1(2)
                   0.001983 26.6 150.2
    3.7950  19E1(2)
                   0.002169 26.7 151.9
    3.7960  21E1(2)
                   0.001932 26.7 153.9
    3.7970  19E1(2)
                   0.002167 26.7 156.3
    3.7980  19E1(2)
                   0.002179 26.7 159.1
    3.7990  20E1(2)
                   0.002088 26.7 162.4
    3.8000 149(19) 0.002713 26.7 166.3
    3.8010  18E1(2)
                   0.002268 26.7 170.6
    3.8020  17E1(2)
                   0.002362 26.7 175.5
    3.8030  17E1(2)
                   0.002444 26.7 181.0
    3.8040  17E1(2)
                   0.002326 26.7 186.8
    3.8050  18E1(2)
                   0.002245 26.7 192.8
    3.8060  16E1(2)
                   0.002503 26.7 198.8
    3.8070  17E1(2)
                   0.002328 26.7 204.2
    3.8080  20E1(2)
                   0.002063 26.7 208.6
    3.8090  17E1(2)
                   0.002457 26.8 211.4
    3.8100  19E1(2)
                   0.002185 26.8 212.3
    3.8110  17E1(2)
                   0.002428 26.8 211.0
    3.8120  20E1(2)
                   0.002085 26.8 207.9
    3.8130  19E1(2)
                   0.002090 26.8 203.2
    3.8140  20E1(2)
                   0.002068 26.8 197.7
    3.8150  19E1(2)
                   0.002153 26.8 191.9
    3.8160  16E1(2)
                   0.002578 26.8 186.0
    3.8170  19E1(2)
                   0.002176 26.8 180.4
    3.8180  19E1(2)
                   0.002148 26.8 175.2
    3.8190  18E1(2)
                   0.002268 26.8 170.6
    3.8200 147(19) 0.002754 26.8 166.5
    3.8210 151(19) 0.002691 26.8 162.9
    3.8220 133(18) 0.003079 26.8 159.8
    3.8230  18E1(2)
                   0.002302 26.8 157.2
    3.8240  18E1(2)
                   0.002280 26.9 155.1
    3.8250  18E1(2)
                   0.002248 26.9 153.3
    3.8260  19E1(2)
                   0.002135 26.9 151.8
    3.8270  17E1(2)
                   0.002373 26.9 150.5
    3.8280  19E1(2)
                   0.002112 26.9 149.5
    3.8290  17E1(2)
                   0.002472 26.9 148.6
    3.8300  16E1(2)
                   0.002589 26.9 147.9
    3.8310 146(19) 0.002770 26.9 147.3
    3.8320  17E1(2)
                   0.002419 26.9 146.8
    3.8330  17E1(2)
                   0.002424 26.9 146.4
    3.8340  16E1(2)
                   0.002461 26.9 146.0
    3.8350  19E1(2)
                   0.002147 26.9 145.7
    3.8360  19E1(2)
                   0.002102 26.9 145.4
    3.8370  17E1(2)
                   0.002454 26.9 145.2
    3.8380  16E1(2)
                   0.002489 27.0 145.0
    3.8390  18E1(2)
                   0.002237 27.0 144.8
    3.8400  24E1(3)
                   0.001659 27.0 144.7
    3.8410  20E1(2)
                   0.002049 27.0 144.5
    3.8420  17E1(2)
                   0.002334 27.0 144.4
    3.8430  18E1(2)
                   0.002277 27.0 144.3
    3.8440  19E1(2)
                   0.002183 27.0 144.2
    3.8450  21E1(2)
                   0.001939 27.0 144.2
    3.8460  20E1(2)
                   0.001997 27.0 144.1
    3.8470  16E1(2)
                   0.002611 27.0 144.0
    3.8480  18E1(2)
                   0.002317 27.0 144.0
    3.8490  22E1(2)
                   0.001808 27.0 144.0
    3.8500  20E1(2)
                   0.001986 27.0 143.9
    3.8510  21E1(2)
                   0.001939 27.0 143.9
    3.8520  21E1(2)
                   0.001923 27.0 143.9
    3.8530  22E1(2)
                   0.001857 27.1 143.9
    3.8540  21E1(2)
                   0.001927 27.1 143.9
    3.8550  23E1(2)
                   0.001732 27.1 143.9
    3.8560  22E1(2)
                   0.001834 27.1 143.9
    3.8570  22E1(2)
                   0.001829 27.1 143.9
    3.8580  23E1(2)
                   0.001796 27.1 143.9
    3.8590  21E1(2)
                   0.001960 27.1 144.0
    3.8600  22E1(2)
                   0.001822 27.1 144.0
    3.8610  23E1(2)
                   0.001742 27.1 144.0
    3.8620  23E1(2)
                   0.001762 27.1 144.1
    3.8630  21E1(2)
                   0.001954 27.1 144.1
    3.8640  19E1(2)
                   0.002097 27.1 144.1
    3.8650  20E1(2)
                   0.002064 27.1 144.2
    3.8660  20E1(2)
                   0.001998 27.1 144.2
    3.8670  18E1(2)
                   0.002201 27.2 144.3
    3.8680  18E1(2)
                   0.002268 27.2 144.3
    3.8690  19E1(2)
                   0.002119 27.2 144.4
    3.8700  17E1(2)
                   0.002487 27.2 144.4
    3.8710  22E1(2)
                   0.001805 27.2 144.5
    3.8720  18E1(2)
                   0.002247 27.2 144.5
    3.8730  19E1(2)
                   0.002154 27.2 144.6
    3.8740  19E1(2)
                   0.002123 27.2 144.6
    3.8750  18E1(2)
                   0.002289 27.2 144.7
    3.8760  17E1(2)
                   0.002348 27.2 144.8
    3.8770  19E1(2)
                   0.002201 27.2 144.8
    3.8780  19E1(2)
                   0.002128 27.2 144.9
    3.8790  18E1(2)
                   0.002210 27.2 145.0
    3.8800  20E1(2)
                   0.002053 27.2 145.0
    3.8810  20E1(2)
                   0.002076 27.2 145.1
    3.8820  22E1(2)
                   0.001862 27.3 145.2
    3.8830  23E1(2)
                   0.001781 27.3 145.2
    3.8840  19E1(2)
                   0.002108 27.3 145.3
    3.8850  19E1(2)
                   0.002145 27.3 145.4
    3.8860  17E1(2)
                   0.002323 27.3 145.5
    3.8870  18E1(2)
                   0.002302 27.3 145.5
    3.8880  19E1(2)
                   0.002102 27.3 145.6
    3.8890 153(19) 0.002648 27.3 145.7
    3.8900  17E1(2)
                   0.002357 27.3 145.8
    3.8910  18E1(2)
                   0.002280 27.3 145.9
    3.8920 153(19) 0.002651 27.3 146.0
    3.8930  16E1(2)
                   0.002626 27.3 146.0
    3.8940  19E1(2)
                   0.002122 27.3 146.1
    3.8950  17E1(2)
                   0.002332 27.3 146.2
    3.8960  16E1(2)
                   0.002578 27.4 146.3
    3.8970  17E1(2)
                   0.002337 27.4 146.4
    3.8980  17E1(2)
                   0.002401 27.4 146.5
    3.8990  16E1(2)
                   0.002583 27.4 146.6
    3.9000  16E1(2)
                   0.002571 27.4 146.7
    3.9010 133(18) 0.003094 27.4 146.8
    3.9020  15E1(2)
                   0.002627 27.4 146.9
    3.9030 154(19) 0.002641 27.4 147.0
    3.9040  16E1(2)
                   0.002488 27.4 147.1
    3.9050 144(19) 0.002836 27.4 147.2
    3.9060  16E1(2)
                   0.002617 27.4 147.3
    3.9070 155(19) 0.002642 27.4 147.4
    3.9080 147(19) 0.002762 27.4 147.5
    3.9090 123(17) 0.003312 27.4 147.6
    3.9100  16E1(2)
                   0.002520 27.4 147.7
    3.9110  18E1(2)
                   0.002293 27.5 147.8
    3.9120 150(19) 0.002704 27.5 147.9
    3.9130 115(17) 0.003503 27.5 148.0
    3.9140 149(19) 0.002724 27.5 148.1
    3.9150  18E1(2)
                   0.002224 27.5 148.3
    3.9160 146(19) 0.002786 27.5 148.4
    3.9170 153(19) 0.002665 27.5 148.5
    3.9180 147(19) 0.002770 27.5 148.6
    3.9190 153(19) 0.002684 27.5 148.7
    3.9200 145(19) 0.002829 27.5 148.8
    3.9210 138(18) 0.002962 27.5 149.0
    3.9220 132(18) 0.003074 27.5 149.1
    3.9230 149(19) 0.002698 27.5 149.2
    3.9240 147(19) 0.002741 27.5 149.3
    3.9250 151(19) 0.002683 27.5 149.5
    3.9260 153(19) 0.002641 27.6 149.6
    3.9270 148(19) 0.002745 27.6 149.7
    3.9280  16E1(2)
                   0.002523 27.6 149.9
    3.9290  16E1(2)
                   0.002477 27.6 150.0
    3.9300  17E1(2)
                   0.002421 27.6 150.2
    3.9310  18E1(2)
                   0.002222 27.6 150.3
    3.9320  17E1(2)
                   0.002433 27.6 150.4
    3.9330 135(18) 0.003061 27.6 150.6
    3.9340 120(17) 0.003481 27.6 150.7
    3.9350  16E1(2)
                   0.002471 27.6 150.9
    3.9360 153(19) 0.002672 27.6 151.0
    3.9370  16E1(2)
                   0.002618 27.6 151.2
    3.9380 139(18) 0.002928 27.6 151.3
    3.9390 129(18) 0.003170 27.6 151.5
    3.9400  19E1(2)
                   0.002135 27.7 151.6
    3.9410  17E1(2)
                   0.002355 27.7 151.8
    3.9420 115(17) 0.00356 27.7 152.0
    3.9430 134(18) 0.003034 27.7 152.1
    3.9440 121(17) 0.003359 27.7 152.3
    3.9450  18E1(2)
                   0.002325 27.7 152.5
    3.9460  16E1(2)
                   0.002510 27.7 152.7
    3.9470 141(19) 0.002871 27.7 152.8
    3.9480 139(19) 0.002909 27.7 153.0
    3.9490 152(19) 0.002664 27.7 153.2
    3.9500 145(19) 0.002787 27.7 153.4
    3.9510 142(19) 0.002865 27.7 153.6
    3.9520  18E1(2)
                   0.002262 27.7 153.8
    3.9530  19E1(2)
                   0.002169 27.7 154.0
    3.9540  17E1(2)
                   0.002424 27.7 154.2
    3.9550 149(19) 0.002715 27.8 154.4
    3.9560  16E1(2)
                   0.002615 27.8 154.6
    3.9570 151(19) 0.002686 27.8 154.8
    3.9580 153(19) 0.002636 27.8 155.0
    3.9590 147(19) 0.002763 27.8 155.2
    3.9600 147(19) 0.002749 27.8 155.4
    3.9610 146(19) 0.002762 27.8 155.6
    3.9620 147(19) 0.002772 27.8 155.9
    3.9630 125(18) 0.003238 27.8 156.1
    3.9640  16E1(2)
                   0.002596 27.8 156.3
    3.9650  16E1(2)
                   0.002532 27.8 156.6
    3.9660 146(19) 0.002763 27.8 156.8
    3.9670  16E1(2)
                   0.002602 27.8 157.1
    3.9680  17E1(2)
                   0.002418 27.8 157.3
    3.9690 153(19) 0.002640 27.9 157.6
    3.9700  18E1(2)
                   0.002264 27.9 157.9
    3.9710 154(19) 0.002646 27.9 158.1
    3.9720  17E1(2)
                   0.002430 27.9 158.4
    3.9730  16E1(2)
                   0.002495 27.9 158.7
    3.9740 148(19) 0.002735 27.9 159.0
    3.9750 147(19) 0.002762 27.9 159.3
    3.9760 147(19) 0.002751 27.9 159.6
    3.9770 146(19) 0.002773 27.9 159.9
    3.9780 150(19) 0.002695 27.9 160.2
    3.9790 138(18) 0.002925 27.9 160.5
    3.9800 153(19) 0.002637 27.9 160.8
    3.9810  16E1(2)
                   0.002576 27.9 161.2
    3.9820 140(19) 0.002906 27.9 161.5
    3.9830  17E1(2)
                   0.002426 27.9 161.9
    3.9840 144(19) 0.002796 28.0 162.2
    3.9850  17E1(2)
                   0.002321 28.0 162.6
    3.9860  18E1(2)
                   0.002304 28.0 163.0
    3.9870  16E1(2)
                   0.002516 28.0 163.4
    3.9880  17E1(2)
                   0.002356 28.0 163.7
    3.9890 142(19) 0.002855 28.0 164.2
    3.9900  17E1(2)
                   0.002379 28.0 164.6
    3.9910  18E1(2)
                   0.002275 28.0 165.0
    3.9920  18E1(2)
                   0.002302 28.0 165.4
    3.9930  18E1(2)
                   0.002199 28.0 165.9
    3.9940  16E1(2)
                   0.002585 28.0 166.3
    3.9950 146(19) 0.002783 28.0 166.8
    3.9960 144(19) 0.002825 28.0 167.3
    3.9970 145(19) 0.002802 28.0 167.8
    3.9980 154(19) 0.002673 28.0 168.3
    3.9990  16E1(2)
                   0.002603 28.1 168.9
    4.0000 186(19) 0.002856 28.1 169.4
    4.0010 164(18) 0.003218 28.1 170.0
    4.0020 153(17) 0.003443 28.1 170.5
    4.0030 154(17) 0.003443 28.1 171.1
    4.0040 147(17) 0.00359 28.1 171.8
    4.0050 170(18) 0.003078 28.1 172.4
    4.0060 176(18) 0.002968 28.1 173.0
    4.0070 165(18) 0.003188 28.1 173.7
    4.0080 181(19) 0.002892 28.1 174.4
    4.0090 191(19) 0.002737 28.1 175.1
    4.0100 160(17) 0.003267 28.1 175.9
    4.0110 162(18) 0.003229 28.1 176.6
    4.0120 165(18) 0.003178 28.1 177.4
    4.0130 176(18) 0.002965 28.1 178.3
    4.0140 188(19) 0.002790 28.2 179.1
    4.0150  20E1(2)
                   0.002604 28.2 180.0
    4.0160 181(19) 0.002888 28.2 180.9
    4.0170 196(19) 0.002651 28.2 181.9
    4.0180 187(19) 0.002802 28.2 182.8
    4.0190 177(18) 0.002961 28.2 183.9
    4.0200 199(19) 0.002634 28.2 184.9
    4.0210 176(18) 0.002993 28.2 186.0
    4.0220 188(19) 0.002778 28.2 187.2
    4.0230 184(19) 0.002843 28.2 188.4
    4.0240 183(19) 0.002888 28.2 189.6
    4.0250 170(18) 0.003107 28.2 190.9
    4.0260 173(18) 0.003031 28.2 192.3
    4.0270 177(18) 0.002948 28.2 193.7
    4.0280 185(19) 0.002830 28.3 195.1
    4.0290  21E1(2)
                   0.002478 28.3 196.7
    4.0300 195(19) 0.002672 28.3 198.3
    4.0310 193(19) 0.002710 28.3 200.0
    4.0320 200(19) 0.002637 28.3 201.7
    4.0330 177(18) 0.002977 28.3 203.6
    4.0340 188(19) 0.002774 28.3 205.5
    4.0350  22E1(2)
                   0.002444 28.3 207.6
    4.0360 194(19) 0.002716 28.3 209.7
    4.0370 189(19) 0.002746 28.3 212.0
    4.0380 188(19) 0.002777 28.3 214.3
    4.0390 178(19) 0.002913 28.3 216.8
    4.0400 185(19) 0.002817 28.3 219.5
    4.0410  21E1(2)
                   0.002498 28.3 222.3
    4.0420 194(19) 0.002709 28.3 225.2
    4.0430  22E1(2)
                   0.002368 28.4 228.3
    4.0440  22E1(2)
                   0.002429 28.4 231.7
    4.0450  23E1(2)
                   0.002296 28.4 235.2
    4.0460  21E1(2)
                   0.002443 28.4 238.9
    4.0470  22E1(2)
                   0.002419 28.4 242.9
    4.0480  23E1(2)
                   0.002240 28.4 247.1
    4.0490  22E1(2)
                   0.002322 28.4 251.7
    4.0500  24E1(2)
                   0.002152 28.4 256.5
    4.0510  26E1(2)
                   0.002027 28.4 261.7
    4.0520  25E1(2)
                   0.002088 28.4 267.3
    4.0530  22E1(2)
                   0.002343 28.4 273.3
    4.0540  24E1(2)
                   0.002160 28.4 279.8
    4.0550  24E1(2)
                   0.002167 28.4 286.7
    4.0560  28E1(2)
                   0.001883 28.4 294.3
    4.0570  29E1(2)
                   0.001809 28.4 302.5
    4.0580  30E1(2)
                   0.001724 28.5 311.5
    4.0590  27E1(2)
                   0.001908 28.5 321.3
    4.0600  27E1(2)
                   0.001978 28.5 332.0
    4.0610  32E1(3)
                   0.001645 28.5 343.9
    4.0620  34E1(3)
                   0.001549 28.5 357.0
    4.0630  33E1(3)
                   0.001577 28.5 371.6
    4.0640  33E1(3)
                   0.001580 28.5 387.9
    4.0650  39E1(3)
                   0.001328 28.5 406.2
    4.0660  38E1(3)
                   0.001362 28.5 426.9
    4.0670  41E1(3)
                   0.001284 28.5 450.2
    4.0680  47E1(3)
                   0.001126 28.5 476.6
    4.0690  51E1(3)
                   0.001019 28.5 506.6
    4.0700  58E1(3)
                   0.000904 28.5 540.7
    4.0710  51E1(3)
                   0.001031 28.5 579.6
    4.0720  58E1(3)
                   0.000894 28.6 623.6
    4.0730  64E1(4)
                   0.000814 28.6 673.5
    4.0740  70E1(4)
                   0.000750 29. 730.
    4.0750  82E1(4)
                   0.000639 29. 793.
    4.0760  84E1(4)
                   0.000619 29. 864.
    4.0770  90E1(4)
                   0.000580 29. 943.
    4.0780  106E1(5)
                    0.000493 29. 1031.
    4.0790  121E1(5)
                    0.000430 29. 1126.
    4.0800  131E1(5)
                    0.000398 29. 1229.
    4.0810  140E1(5)
                    0.000373 29. 1339.
    4.0820  153E1(5)
                    0.0003406 29. 1454.
    4.0830  169E1(6)
                    0.0003085 29. 1571.
    4.0840  182E1(6)
                    0.0002854 29. 1685.
    4.0850  193E1(6)
                    0.0002697 29. 1790.
    4.0860  208E1(6)
                    0.0002509 29. 1879.
    4.0870  213E1(6)
                    0.0002457 29. 1946.
    4.0880  215E1(6)
                    0.0002430 29. 1984.
    4.0890  213E1(6)
                    0.0002456 29. 1989.
    4.0900  218E1(7)
                    0.0002400 29. 1962.
    4.0910  219E1(7)
                    0.0002386 29. 1906.
    4.0920  210E1(6)
                    0.0002496 29. 1827.
    4.0930  192E1(6)
                    0.0002732 29. 1732.
    4.0940  183E1(6)
                    0.0002866 29. 1628.
    4.0950  172E1(6)
                    0.0003061 29. 1522.
    4.0960  158E1(6)
                    0.0003333 29. 1417.
    4.0970  142E1(5)
                    0.000368 29. 1318.
    4.0980  126E1(5)
                    0.000417 29. 1227.
    4.0990  115E1(5)
                    0.000456 29. 1146.
    4.1000  110E1(5)
                    0.000478 29. 1074.
    4.1010  99E1(4)
                   0.000527 29. 1012.
    4.1020  94E1(4)
                   0.000557 29. 960.
    4.1030  88E1(4)
                   0.000597 29. 918.
    4.1040  86E1(4)
                   0.000606 29. 885.
    4.1050  86E1(4)
                   0.000610 29. 862.
    4.1060  86E1(4)
                   0.000608 29. 847.
    4.1070  90E1(4)
                   0.000579 29. 841.
    4.1080  89E1(4)
                   0.000586 29. 843.
    4.1090  93E1(4)
                   0.000564 29. 852.
    4.1100  90E1(4)
                   0.000581 29. 867.
    4.1110  92E1(4)
                   0.000565 29. 890.
    4.1120  98E1(4)
                   0.000532 29. 917.
    4.1130  101E1(4)
                    0.000517 29. 950.
    4.1140  103E1(4)
                    0.000511 29. 986.
    4.1150  102E1(4)
                    0.000512 29. 1024.
    4.1160  112E1(5)
                    0.000469 29. 1062.
    4.1170  106E1(5)
                    0.000496 29. 1097.
    4.1180  111E1(5)
                    0.000473 29. 1128.
    4.1190  106E1(5)
                    0.000492 29. 1150.
    4.1200  104E1(5)
                    0.000501 29. 1162.
    4.1210  101E1(4)
                    0.000518 29. 1162.
    4.1220  99E1(4)
                   0.000527 29. 1150.
    4.1230  99E1(4)
                   0.000528 29. 1126.
    4.1240  99E1(4)
                   0.000528 29. 1091.
    4.1250  96E1(4)
                   0.000547 29. 1048.
    4.1260  102E1(4)
                    0.000514 29. 998.
    4.1270  96E1(4)
                   0.000546 29. 946.
    4.1280  86E1(4)
                   0.000608 29. 891.
    4.1290  83E1(4)
                   0.000627 29. 838.
    4.1300  82E1(4)
                   0.000644 29. 785.
    4.1310  82E1(4)
                   0.000643 29. 735.
    4.1320  75E1(4)
                   0.000696 29. 689.
    4.1330  75E1(4)
                   0.000694 29. 646.
    4.1340  71E1(4)
                   0.000736 29. 606.
    4.1350  65E1(4)
                   0.000806 29. 571.
    4.1360  61E1(3)
                   0.000858 29.0 538.3
    4.1370  64E1(4)
                   0.000826 29.0 509.6
    4.1380  58E1(3)
                   0.000911 29.0 484.2
    4.1390  53E1(3)
                   0.000991 29.0 461.8
    4.1400  53E1(3)
                   0.001000 29.0 442.4
    4.1410  50E1(3)
                   0.001051 29.0 425.6
    4.1420  49E1(3)
                   0.001069 29.0 411.2
    4.1430  48E1(3)
                   0.001093 29.0 399.1
    4.1440  46E1(3)
                   0.001135 29.0 388.9
    4.1450  43E1(3)
                   0.001221 29.0 380.4
    4.1460  39E1(3)
                   0.001348 29.1 373.4
    4.1470  40E1(3)
                   0.001301 29.1 367.4
    4.1480  37E1(3)
                   0.001430 29.1 362.2
    4.1490  39E1(3)
                   0.001344 29.1 357.3
    4.1500  39E1(3)
                   0.001352 29.1 352.3
    4.1510  35E1(3)
                   0.001500 29.1 346.9
    4.1520  39E1(3)
                   0.001333 29.1 340.6
    4.1530  35E1(3)
                   0.001514 29.1 333.6
    4.1540  31E1(2)
                   0.001690 29.1 325.7
    4.1550  29E1(2)
                   0.001841 29.1 317.3
    4.1560  32E1(3)
                   0.001627 29.1 308.5
    4.1570  34E1(3)
                   0.001548 29.1 299.7
    4.1580  35E1(3)
                   0.001495 29.1 291.0
    4.1590  32E1(3)
                   0.001633 29.1 282.7
    4.1600  28E1(2)
                   0.001872 29.1 274.8
    4.1610  28E1(2)
                   0.001903 29.2 267.4
    4.1620  28E1(2)
                   0.001898 29.2 260.6
    4.1630  28E1(2)
                   0.001859 29.2 254.3
    4.1640  28E1(2)
                   0.001916 29.2 248.5
    4.1650  25E1(2)
                   0.002069 29.2 243.3
    4.1660  25E1(2)
                   0.002130 29.2 238.4
    4.1670  23E1(2)
                   0.002327 29.2 234.1
    4.1680  21E1(2)
                   0.002529 29.2 230.1
    4.1690 188(19) 0.002815 29.2 226.4
    4.1700  23E1(2)
                   0.002268 29.2 223.1
    4.1710  21E1(2)
                   0.002467 29.2 220.1
    4.1720  21E1(2)
                   0.002435 29.2 217.3
    4.1730  22E1(2)
                   0.002434 29.2 214.7
    4.1740 186(19) 0.002813 29.2 212.4
    4.1750  21E1(2)
                   0.002456 29.2 210.2
    4.1760 197(19) 0.002669 29.3 208.2
    4.1770 174(18) 0.003009 29.3 206.3
    4.1780 188(19) 0.002763 29.3 204.5
    4.1790 182(19) 0.002882 29.3 202.8
    4.1800 184(19) 0.002854 29.3 201.2
    4.1810  21E1(2)
                   0.002459 29.3 199.8
    4.1820 191(19) 0.002762 29.3 198.4
    4.1830 146(17) 0.00362 29.3 197.1
    4.1840 174(18) 0.003010 29.3 195.8
    4.1850 172(18) 0.003047 29.3 194.6
    4.1860 179(18) 0.002929 29.3 193.5
    4.1870 188(19) 0.002793 29.3 192.4
    4.1880 193(19) 0.002733 29.3 191.4
    4.1890 189(19) 0.002773 29.3 190.4
    4.1900 180(19) 0.002906 29.3 189.5
    4.1910 165(18) 0.003187 29.4 188.6
    4.1920 175(18) 0.003016 29.4 187.7
    4.1930 194(19) 0.002708 29.4 186.9
    4.1940 183(19) 0.002865 29.4 186.1
    4.1950 191(19) 0.002746 29.4 185.4
    4.1960  23E1(2)
                   0.002334 29.4 184.6
    4.1970 168(18) 0.003127 29.4 184.0
    4.1980 156(17) 0.003369 29.4 183.3
    4.1990 174(18) 0.003026 29.4 182.7
    4.2000  20E1(2)
                   0.002601 29.4 182.0
    4.2010 185(19) 0.002841 29.4 181.5
    4.2020 189(19) 0.002779 29.4 180.9
    4.2030  20E1(2)
                   0.002590 29.4 180.3
    4.2040  20E1(2)
                   0.002574 29.4 179.8
    4.2050 157(17) 0.003346 29.4 179.3
    4.2060 162(18) 0.003233 29.5 178.8
    4.2070 156(17) 0.003350 29.5 178.4
    4.2080 176(18) 0.002996 29.5 177.9
    4.2090  20E1(2)
                   0.002568 29.5 177.5
    4.2100 192(19) 0.002728 29.5 177.1
    4.2110 198(19) 0.002649 29.5 176.7
    4.2120 178(18) 0.002931 29.5 176.3
    4.2130 194(19) 0.002693 29.5 175.9
    4.2140 201(19) 0.002639 29.5 175.5
    4.2150 186(19) 0.002841 29.5 175.2
    4.2160 171(18) 0.003076 29.5 174.8
    4.2170 191(19) 0.002754 29.5 174.5
    4.2180 185(19) 0.002829 29.5 174.2
    4.2190 163(18) 0.003216 29.5 173.9
    4.2200 149(17) 0.003499 29.6 173.6
    4.2210 165(18) 0.003149 29.6 173.3
    4.2220 165(18) 0.003169 29.6 173.0
    4.2230 159(17) 0.003307 29.6 172.7
    4.2240 175(18) 0.002994 29.6 172.5
    4.2250 184(19) 0.002852 29.6 172.2
    4.2260  20E1(2)
                   0.002594 29.6 172.0
    4.2270  21E1(2)
                   0.002468 29.6 171.7
    4.2280 173(18) 0.003037 29.6 171.5
    4.2290 172(18) 0.003069 29.6 171.3
    4.2300 178(18) 0.002976 29.6 171.0
    4.2310 195(19) 0.002674 29.6 170.8
    4.2320 164(18) 0.003258 29.6 170.6
    4.2330 154(17) 0.003430 29.6 170.4
    4.2340 158(17) 0.003323 29.6 170.2
    4.2350 167(18) 0.003162 29.7 170.1
    4.2360 150(17) 0.00351 29.7 169.9
    4.2370 174(18) 0.003025 29.7 169.7
    4.2380 161(17) 0.003300 29.7 169.5
    4.2390 145(17) 0.00362 29.7 169.4
    4.2400 175(18) 0.002973 29.7 169.2
    4.2410 195(19) 0.002682 29.7 169.1
    4.2420 182(19) 0.002873 29.7 168.9
    4.2430 167(18) 0.003132 29.7 168.8
    4.2440 154(17) 0.003404 29.7 168.6
    4.2450 169(18) 0.003115 29.7 168.5
    4.2460 173(18) 0.003038 29.7 168.3
    4.2470 152(17) 0.003460 29.7 168.2
    4.2480 176(18) 0.002983 29.7 168.1
    4.2490 190(19) 0.002766 29.7 168.0
    4.2500 172(18) 0.003032 29.8 167.9
    4.2510 168(18) 0.003114 29.8 167.7
    4.2520 161(18) 0.003243 29.8 167.6
    4.2530 150(17) 0.003494 29.8 167.5
    4.2540 168(18) 0.003137 29.8 167.4
    4.2550 162(18) 0.003229 29.8 167.3
    4.2560 161(18) 0.003236 29.8 167.2
    4.2570 159(17) 0.003292 29.8 167.1
    4.2580 168(18) 0.003106 29.8 167.0
    4.2590 158(17) 0.003319 29.8 166.9
    4.2600 179(18) 0.002923 29.8 166.8
    4.2610 163(18) 0.003248 29.8 166.8
    4.2620 157(17) 0.003359 29.8 166.7
    4.2630 169(18) 0.003132 29.8 166.6
    4.2640 189(19) 0.002764 29.8 166.5
    4.2650 185(19) 0.002825 29.9 166.5
    4.2660 175(18) 0.002994 29.9 166.4
    4.2670 164(18) 0.003180 29.9 166.3
    4.2680 172(18) 0.003064 29.9 166.2
    4.2690  21E1(2)
                   0.002462 29.9 166.2
    4.2700 170(18) 0.003105 29.9 166.1
    4.2710 152(17) 0.003442 29.9 166.1
    4.2720 169(18) 0.003096 29.9 166.0
    4.2730 195(19) 0.002692 29.9 165.9
    4.2740 156(17) 0.003343 29.9 165.9
    4.2750 170(18) 0.003066 29.9 165.8
    4.2760 183(19) 0.002886 29.9 165.8
    4.2770 170(18) 0.003120 29.9 165.7
    4.2780 165(18) 0.003216 29.9 165.7
    4.2790 182(19) 0.002910 29.9 165.6
    4.2800 162(18) 0.003251 30.0 165.6
    4.2810 162(18) 0.003235 30.0 165.5
    4.2820 177(18) 0.002957 30.0 165.5
    4.2830 163(18) 0.003198 30.0 165.5
    4.2840 148(17) 0.00355 30.0 165.5
    4.2850 161(17) 0.003276 30.0 165.4
    4.2860 182(19) 0.002867 30.0 165.4
    4.2870 159(17) 0.003271 30.0 165.4
    4.2880 174(18) 0.003001 30.0 165.3
    4.2890 185(19) 0.002823 30.0 165.3
    4.2900 185(19) 0.002831 30.0 165.3
    4.2910 175(18) 0.003011 30.0 165.2
    4.2920 172(18) 0.003059 30.0 165.2
    4.2930 182(19) 0.002895 30.0 165.2
    4.2940 172(18) 0.003066 30.0 165.1
    4.2950 166(18) 0.003161 30.1 165.1
    4.2960 169(18) 0.003119 30.1 165.1
    4.2970 168(18) 0.003122 30.1 165.1
    4.2980 170(18) 0.003083 30.1 165.1
    4.2990 170(18) 0.003112 30.1 165.0
    4.3000 163(18) 0.003252 30.1 165.0
    4.3010 175(18) 0.003022 30.1 165.0
    4.3020 161(17) 0.003268 30.1 165.0
    4.3030 160(18) 0.003246 30.1 165.0
    4.3040 186(19) 0.002855 30.1 164.9
    4.3050 166(18) 0.003173 30.1 164.9
    4.3060 169(18) 0.003106 30.1 164.9
    4.3070 168(18) 0.003142 30.1 167.9
    4.3080 177(18) 0.002963 30.1 167.9
    4.3090 164(18) 0.003219 30.1 167.9
    4.3100 175(18) 0.002990 30.2 167.9
    4.3110 173(18) 0.003034 30.2 167.9
    4.3120 178(18) 0.002965 30.2 168.0
    4.3130 171(18) 0.003079 30.2 168.0
    4.3140 176(18) 0.002999 30.2 168.0
    4.3150 169(18) 0.003112 30.2 168.0
    4.3160  20E1(2)
                   0.002599 30.2 168.0
    4.3170  21E1(2)
                   0.002526 30.2 168.1
    4.3180 195(19) 0.002701 30.2 168.1
    4.3190 188(19) 0.002771 30.2 168.1
    4.3200 191(19) 0.002744 30.2 168.1
    4.3210 196(19) 0.002682 30.2 168.2
    4.3220 184(19) 0.002845 30.2 168.2
    4.3230 181(19) 0.002903 30.2 168.2
    4.3240 183(19) 0.002882 30.2 168.2
    4.3250 161(17) 0.003281 30.3 168.3
    4.3260 178(18) 0.002959 30.3 168.3
    4.3270 165(18) 0.003209 30.3 168.3
    4.3280 144(17) 0.00367 30.3 168.4
    4.3290 172(18) 0.003052 30.3 168.4
    4.3300 178(18) 0.003008 30.3 168.4
    4.3310 184(19) 0.002889 30.3 168.5
    4.3320 168(18) 0.003126 30.3 168.5
    4.3330 172(18) 0.003059 30.3 168.5
    4.3340 163(18) 0.003199 30.3 168.6
    4.3350 175(18) 0.002979 30.3 168.6
    4.3360 185(19) 0.002814 30.3 168.7
    4.3370 179(18) 0.002925 30.3 168.7
    4.3380 184(19) 0.002854 30.3 168.8
    4.3390 171(18) 0.003064 30.3 168.8
    4.3400 170(18) 0.003081 30.4 168.8
    4.3410 159(17) 0.003293 30.4 168.9
    4.3420 145(17) 0.00362 30.4 168.9
    4.3430 174(18) 0.003018 30.4 169.0
    4.3440 178(18) 0.002954 30.4 169.0
    4.3450 174(18) 0.002999 30.4 169.1
    4.3460 172(18) 0.003070 30.4 169.1
    4.3470 180(18) 0.002926 30.4 169.2
    4.3480 158(17) 0.003336 30.4 169.2
    4.3490 150(17) 0.00352 30.4 169.3
    4.3500 184(19) 0.002848 30.4 169.3
    4.3510 164(18) 0.003217 30.4 169.4
    4.3520 167(18) 0.003160 30.4 169.5
    4.3530 184(19) 0.002856 30.4 169.5
    4.3540 183(19) 0.002872 30.4 169.6
    4.3550 183(19) 0.002869 30.5 169.6
    4.3560 189(19) 0.002789 30.5 169.7
    4.3570 178(18) 0.002963 30.5 169.8
    4.3580 188(19) 0.002784 30.5 169.8
    4.3590 193(19) 0.002734 30.5 169.9
    4.3600 170(18) 0.003114 30.5 169.9
    4.3610 144(16) 0.00370 30.5 170.0
    4.3620 171(18) 0.003086 30.5 170.1
    4.3630 172(18) 0.003057 30.5 170.1
    4.3640 179(18) 0.002946 30.5 170.2
    4.3650 169(18) 0.003117 30.5 170.3
    4.3660 185(19) 0.002856 30.5 170.4
    4.3670 157(17) 0.003352 30.5 170.4
    4.3680 197(19) 0.002668 30.5 170.5
    4.3690  20E1(2)
                   0.002625 30.5 170.6
    4.3700 187(19) 0.002810 30.6 170.7
    4.3710 162(18) 0.003232 30.6 170.7
    4.3720 165(18) 0.003173 30.6 170.8
    4.3730 164(18) 0.003213 30.6 170.9
    4.3740 157(17) 0.003343 30.6 171.0
    4.3750 179(18) 0.002927 30.6 171.1
    4.3760 186(19) 0.002837 30.6 171.1
    4.3770  20E1(2)
                   0.002582 30.6 171.2
    4.3780  22E1(2)
                   0.002357 30.6 171.3
    4.3790 171(18) 0.003085 30.6 171.4
    4.3800 193(19) 0.002732 30.6 171.5
    4.3810 172(18) 0.003103 30.6 171.6
    4.3820 165(18) 0.003207 30.6 171.7
    4.3830 175(18) 0.002990 30.6 171.8
    4.3840 179(18) 0.002969 30.6 171.9
    4.3850  22E1(2)
                   0.002438 30.7 171.9
    4.3860 196(19) 0.002677 30.7 172.0
    4.3870 195(19) 0.002694 30.7 172.1
    4.3880 172(18) 0.003052 30.7 172.2
    4.3890 180(19) 0.002882 30.7 172.3
    4.3900 189(19) 0.002752 30.7 172.4
    4.3910 174(18) 0.003030 30.7 172.6
    4.3920 180(19) 0.002909 30.7 172.7
    4.3930 163(18) 0.003200 30.7 172.8
    4.3940 162(18) 0.003245 30.7 172.9
    4.3950 169(18) 0.003117 30.7 173.0
    4.3960 168(18) 0.003143 30.7 173.1
    4.3970 193(19) 0.002724 30.7 173.2
    4.3980 180(19) 0.002921 30.7 173.3
    4.3990 183(19) 0.002885 30.7 173.5
    4.4000 171(18) 0.003078 30.8 173.6
    4.4010 188(19) 0.002786 30.8 173.7
    4.4020  20E1(2)
                   0.002585 30.8 173.8
    4.4030 186(19) 0.002827 30.8 174.0
    4.4040 176(18) 0.002974 30.8 174.1
    4.4050 159(17) 0.003300 30.8 174.2
    4.4060 144(17) 0.00364 30.8 174.3
    4.4070 175(18) 0.003020 30.8 174.5
    4.4080 175(18) 0.003006 30.8 174.6
    4.4090 168(18) 0.003125 30.8 174.8
    4.4100 163(18) 0.003257 30.8 174.9
    4.4110 189(19) 0.002805 30.8 175.0
    4.4120 190(19) 0.002749 30.8 175.2
    4.4130 183(19) 0.002857 30.8 175.3
    4.4140 173(18) 0.003050 30.8 175.5
    4.4150 166(18) 0.003179 30.9 175.7
    4.4160 190(19) 0.002758 30.9 175.8
    4.4170 184(19) 0.002835 30.9 176.0
    4.4180 187(19) 0.002806 30.9 176.1
    4.4190 177(18) 0.002980 30.9 176.3
    4.4200 195(19) 0.002691 30.9 176.5
    4.4210  21E1(2)
                   0.002492 30.9 176.7
    4.4220 190(19) 0.002787 30.9 176.8
    4.4230 170(18) 0.003118 30.9 177.0
    4.4240 181(19) 0.002891 30.9 177.2
    4.4250 186(19) 0.002818 30.9 177.4
    4.4260  20E1(2)
                   0.002593 30.9 177.6
    4.4270 198(19) 0.002664 30.9 177.8
    4.4280  20E1(2)
                   0.002616 30.9 178.0
    4.4290 197(19) 0.002648 30.9 178.2
    4.4300 187(19) 0.002803 31.0 178.4
    4.4310 199(19) 0.002635 31.0 178.6
    4.4320 193(19) 0.002703 31.0 178.8
    4.4330 187(19) 0.002779 31.0 179.0
    4.4340 174(18) 0.003021 31.0 179.3
    4.4350 180(19) 0.002917 31.0 179.5
    4.4360  21E1(2)
                   0.002552 31.0 179.7
    4.4370  22E1(2)
                   0.002352 31.0 180.0
    4.4380 189(19) 0.002793 31.0 180.2
    4.4390  23E1(2)
                   0.002309 31.0 180.5
    4.4400  22E1(2)
                   0.002437 31.0 180.7
    4.4410 193(19) 0.002720 31.0 181.0
    4.4420  20E1(2)
                   0.002614 31.0 181.3
    4.4430  21E1(2)
                   0.002482 31.0 181.5
    4.4440 175(18) 0.003029 31.0 181.8
    4.4450  20E1(2)
                   0.002628 31.1 182.1
    4.4460  20E1(2)
                   0.002612 31.1 182.4
    4.4470  20E1(2)
                   0.002606 31.1 182.7
    4.4480  21E1(2)
                   0.002470 31.1 183.0
    4.4490  20E1(2)
                   0.002621 31.1 183.3
    4.4500  20E1(2)
                   0.002621 31.1 183.7
    4.4510 190(19) 0.002770 31.1 184.0
    4.4520 171(18) 0.003053 31.1 184.3
    4.4530  21E1(2)
[truncated: 1,533,036 more chars]
