# Supplementary material for: Crystal structure of penta­sodium hydrogen dicitrate from synchrotron X-ray powder diffraction data and DFT comparison
Source: Acta Crystallogr E Crystallogr Commun. 2017 Jan 27;73(Pt 2):286–90. doi: 10.1107/S2056989017001256 (PMC5290583; doi:10.1107/S2056989017001256)
Supplement: Supplementary file 2 [file e-73-00286-NA2HCITRATE_2_phase_2sup2.cml]

<?xml version="1.0" encoding="UTF-8"?>
<cml convention="cmlDict:cmllite" xmlns="http://www.xml-cml.org/schema" xmlns:cmlDict="http://www.xml-cml.org/dictionary/cml/" xmlns:nameDict="http://www.xml-cml.org/dictionary/cml/name/">
  <molecule id="m1">
    <name dictRef="nameDict:unknown">Silicon</name>
    <atomArray>
      <atom id="a1" elementType="Si" hydrogenCount="0">
        <label value="Si" dictRef="cmlDict:locant"/>
      </atom>
    </atomArray>
    <bondArray/>
  </molecule>
</cml>
